# Supplementary material for: 2-[(6-Bromo-2-pyrid­yl)amino]pyridine N-oxide
Source: Acta Crystallogr Sect E Struct Rep Online. 2008 Jul 19;64(Pt 8):o1557. doi: 10.1107/S1600536808022058 (PMC2962179; doi:10.1107/S1600536808022058)
Supplement: Supplementary file 2 [file e-64-o1557-Isup2.hkl]

# 
# h,k,l, Fc-squared, Fo-squared, sigma(Fo-squared) and status flag 
# 
data_I
_shelx_title ' aa in P2(1)/n' 
_shelx_refln_list_code          4 
_shelx_F_calc_maximum      216.76 
_exptl_crystal_F_000       684.00 
_reflns_d_resolution_high  0.8256 
 
loop_ 
 _symmetry_equiv_pos_as_xyz 
 'x, y, z' 
 '-x+1/2, y+1/2, -z+1/2' 
 '-x, -y, -z' 
 'x-1/2, -y-1/2, z-1/2' 
 
_cell_length_a    13.4024 
_cell_length_b     5.3016 
_cell_length_c    14.5618 
_cell_angle_alpha  90.000 
_cell_angle_beta  103.498 
_cell_angle_gamma  90.000 
 
_shelx_F_squared_multiplier     1.000 
 
loop_ 
 _refln_index_h 
 _refln_index_k 
 _refln_index_l 
 _refln_F_squared_calc 
 _refln_F_squared_meas 
 _refln_F_squared_sigma 
 _refln_observed_status 
   2   0   0     2839.28     2659.21    353.47 o 
   4   0   0     4748.41     4631.14    192.76 o 
   6   0   0     7335.13     7130.56    189.96 o 
   8   0   0     3767.64     3708.53    104.78 o 
  10   0   0      102.88       98.84     17.00 o 
  12   0   0     1587.09     1632.96     65.85 o 
  14   0   0      474.93      596.83     50.97 o 
   1   1   0     2442.45     2296.56     52.26 o 
   2   1   0     7264.09     7547.69    160.94 o 
   3   1   0        7.35       15.99      2.95 o 
   4   1   0     3778.50     3816.97     72.92 o 
   5   1   0       37.83       31.00      4.63 o 
   6   1   0       83.07      107.97      6.80 o 
   7   1   0     2893.89     2906.81     62.40 o 
   8   1   0      245.60      223.66     10.39 o 
   9   1   0        9.80       12.70      8.55 o 
  10   1   0     1477.59     1471.82     40.94 o 
  11   1   0       29.96       22.96     14.21 o 
  12   1   0      137.18      131.53     22.10 o 
  13   1   0      432.33      436.02     32.11 o 
  14   1   0      126.15      120.44     24.97 o 
  15   1   0       36.30       55.03     25.73 o 
   0   2   0     3584.66     3511.51     48.78 o 
   1   2   0      686.01      637.39     16.93 o 
   2   2   0      739.26      751.72     52.04 o 
   3   2   0     1952.86     1941.75     60.23 o 
   4   2   0     1527.84     1604.98     36.39 o 
   5   2   0     1234.47     1206.68     26.60 o 
   6   2   0      865.41      840.54     22.67 o 
   7   2   0      205.32      216.69     11.25 o 
   8   2   0       99.28      109.00     13.70 o 
   9   2   0     1055.55     1029.64     33.75 o 
  10   2   0       52.87       52.50     14.78 o 
  11   2   0      177.74      177.29     18.23 o 
  12   2   0       84.77       87.20     17.34 o 
  13   2   0        4.04        5.05     19.54 o 
  14   2   0       97.01       85.78     25.86 o 
  15   2   0      228.15      243.02     31.15 o 
   1   3   0     4356.41     4047.94     96.81 o 
   2   3   0      403.15      405.60     11.59 o 
   3   3   0      119.95      126.91     13.83 o 
   4   3   0      398.71      434.47     25.32 o 
   5   3   0      769.15      751.06     34.11 o 
   6   3   0       29.15       31.24     10.59 o 
   7   3   0     1301.04     1262.12     28.98 o 
   8   3   0        1.56        4.40     11.31 o 
   9   3   0      565.84      573.11     24.82 o 
  10   3   0      298.67      293.65     21.93 o 
  11   3   0      537.67      536.88     26.88 o 
  12   3   0        2.59       11.12     18.30 o 
  13   3   0      328.69      342.85     26.71 o 
   0   4   0      215.79      206.08     18.01 o 
   1   4   0      636.28      620.55     21.13 o 
   2   4   0       29.78       33.08     11.55 o 
   3   4   0      712.72      754.13     29.39 o 
   4   4   0        4.86       12.03     13.79 o 
   5   4   0      253.35      283.28     23.81 o 
   6   4   0        3.98        5.23     12.01 o 
   7   4   0       30.62       36.89     14.40 o 
   8   4   0      126.15      140.01     17.69 o 
   9   4   0      123.00      134.74     18.71 o 
  10   4   0       36.15       28.35     16.47 o 
  11   4   0      385.72      367.35     26.08 o 
  12   4   0       17.39       22.88     25.89 o 
   1   5   0      160.37      176.23     17.56 o 
   2   5   0      320.38      345.31     21.42 o 
   3   5   0       18.75       13.07     14.28 o 
   4   5   0      127.45      152.76     18.43 o 
   5   5   0       91.81      102.07     21.69 o 
   6   5   0        5.41        8.41     14.65 o 
   7   5   0        8.88       13.96     16.60 o 
   8   5   0       81.08       67.28     19.56 o 
   9   5   0       17.15        9.76     17.52 o 
   0   6   0       41.36       38.61     33.22 o 
   1   6   0      114.22      122.15     26.09 o 
   2   6   0       19.97       28.02     18.39 o 
   3   6   0       59.39       77.82     23.96 o 
   4   6   0        6.75       11.00     22.09 o 
   5   6   0       22.82       20.69     23.45 o 
 -15   0   1      506.49      554.86     52.38 o 
 -13   0   1      183.50      283.94     37.90 o 
 -11   0   1        3.86       -0.36     21.16 o 
  -9   0   1     1466.84     1545.01     37.10 o 
  -7   0   1     6916.13     7143.64    371.73 o 
  -5   0   1      473.31      554.84     26.70 o 
  -3   0   1    12276.39    12385.43    217.49 o 
  -1   0   1     1891.15     2253.95     26.55 o 
   1   0   1       15.02       22.89      6.20 o 
   3   0   1     1235.96     1290.63     80.14 o 
   5   0   1    10475.15     9888.43    686.58 o 
   7   0   1       57.27       39.52      9.52 o 
   9   0   1     1404.28     1384.06     29.88 o 
  11   0   1      532.39      531.06     29.74 o 
  13   0   1       76.75       92.57     32.00 o 
  15   0   1       64.97       55.36     35.35 o 
 -15   1   1       26.22       23.50     23.05 o 
 -14   1   1       19.71       35.28     21.57 o 
 -13   1   1      477.01      517.40     32.84 o 
 -12   1   1       33.09       43.07     15.92 o 
 -11   1   1      768.47      796.97     31.11 o 
 -10   1   1       10.28        4.97     12.62 o 
  -9   1   1      996.64      943.58     34.58 o 
  -8   1   1      430.65      371.72     26.67 o 
  -7   1   1      742.59      678.27     27.53 o 
  -6   1   1      806.94      794.25     29.31 o 
  -5   1   1     7385.60     7966.67     48.26 o 
  -4   1   1      532.49      550.27     11.16 o 
  -3   1   1     4141.29     4559.50     93.97 o 
  -2   1   1      647.55      677.60     15.12 o 
  -1   1   1      289.97      283.19      5.84 o 
   0   1   1      444.80      465.10      5.97 o 
   1   1   1    11255.56    10877.89    368.10 o 
   2   1   1        0.74        0.57      2.50 o 
   3   1   1     9381.68     9575.36    297.86 o 
   4   1   1       22.86       20.00      3.67 o 
   5   1   1      498.61      540.87     11.13 o 
   6   1   1     2085.35     2142.93     31.75 o 
   7   1   1     4319.58     4178.06    104.33 o 
   8   1   1      208.29      218.74     11.94 o 
   9   1   1     3277.93     3282.12     73.25 o 
  10   1   1        8.73       12.16      9.71 o 
  11   1   1       11.04        7.68     11.88 o 
  12   1   1      272.94      328.19     22.87 o 
  13   1   1      486.08      500.39     34.29 o 
  14   1   1       14.04       17.86     22.06 o 
  15   1   1      123.97      163.64     29.01 o 
 -15   2   1       79.26       90.26     37.55 o 
 -14   2   1       31.50       41.69     22.68 o 
 -13   2   1       93.73      109.71     19.89 o 
 -12   2   1      333.93      332.74     22.84 o 
 -11   2   1      115.80       90.12     16.08 o 
 -10   2   1     1828.78     1835.92     44.54 o 
  -9   2   1      638.28      639.22     23.91 o 
  -8   2   1      144.93      172.05     11.82 o 
  -7   2   1     1568.96     1646.74     24.17 o 
  -6   2   1     4097.81     4217.24     34.78 o 
  -5   2   1      427.44      476.57     13.20 o 
  -4   2   1     3445.38     3436.46     28.14 o 
  -3   2   1     3724.60     3927.37    153.27 o 
  -2   2   1       38.63       36.13     11.52 o 
  -1   2   1     2662.57     2555.58     24.82 o 
   0   2   1     2731.05     2561.86     38.41 o 
   1   2   1      197.66      205.50      7.13 o 
   2   2   1    10509.83     9998.41    241.57 o 
   3   2   1      307.76      294.45     12.43 o 
   4   2   1       12.49       31.96      5.37 o 
   5   2   1     2111.53     2042.24     38.51 o 
   6   2   1      399.16      368.42     11.78 o 
   7   2   1      418.83      428.54     13.72 o 
   8   2   1      710.44      702.99     20.68 o 
   9   2   1      301.80      286.45     16.72 o 
  10   2   1     1052.50     1046.37     26.40 o 
  11   2   1      296.83      285.86     21.60 o 
  12   2   1       62.22       48.86     20.12 o 
  13   2   1       62.17       55.42     22.85 o 
  14   2   1      204.48      211.80     28.93 o 
 -14   3   1      110.51       83.48     28.57 o 
 -13   3   1        2.00      -10.15     23.06 o 
 -12   3   1        6.54       13.16     16.71 o 
 -11   3   1       12.35        8.43     15.05 o 
 -10   3   1        8.37        3.07     14.41 o 
  -9   3   1      165.16      146.80     16.26 o 
  -8   3   1     2847.68     2891.36     42.88 o 
  -7   3   1        3.16        1.30     11.21 o 
  -6   3   1      357.50      339.52     17.71 o 
  -5   3   1      244.63      264.40     15.06 o 
  -4   3   1     1381.73     1390.22     33.86 o 
  -3   3   1      632.22      683.12     24.03 o 
  -2   3   1     1870.18     1793.90     37.94 o 
  -1   3   1      364.20      383.00     14.13 o 
   0   3   1     1039.24      992.18     16.74 o 
   1   3   1      138.94      156.24      9.15 o 
   2   3   1      503.80      505.25     11.72 o 
   3   3   1       32.80       21.21     11.42 o 
   4   3   1     1146.86     1124.47     41.82 o 
   5   3   1        8.41        8.79      8.73 o 
   6   3   1     1184.34     1213.19     33.31 o 
   7   3   1      121.85      115.01     13.99 o 
   8   3   1       32.11       18.22     12.42 o 
   9   3   1       11.36        9.79     13.77 o 
  10   3   1      128.20      145.07     17.79 o 
  11   3   1       18.68       11.67     16.12 o 
  12   3   1      325.40      329.52     25.38 o 
  13   3   1       50.07       33.34     23.68 o 
 -12   4   1       94.43      108.24     27.52 o 
 -11   4   1      141.58      116.65     26.04 o 
 -10   4   1       85.05       85.33     17.93 o 
  -9   4   1       64.10       51.54     15.97 o 
  -8   4   1      321.66      293.59     21.59 o 
  -7   4   1       13.28       14.02     12.89 o 
  -6   4   1      805.14      805.72     25.52 o 
  -5   4   1       12.00        8.65     13.77 o 
  -4   4   1      916.89      905.19     32.70 o 
  -3   4   1        6.45        7.74     13.28 o 
  -2   4   1        3.18        1.22     13.05 o 
  -1   4   1       10.11        9.41     12.42 o 
   0   4   1      312.30      313.49     14.63 o 
   1   4   1       36.41       42.13     11.28 o 
   2   4   1      763.71      735.88     22.60 o 
   3   4   1       59.56       62.95     12.09 o 
   4   4   1      123.11      135.37     14.38 o 
   5   4   1      157.84      125.20     18.14 o 
   6   4   1       37.64       35.36     13.31 o 
   7   4   1      109.32      122.30     16.66 o 
   8   4   1      737.14      700.71     35.59 o 
   9   4   1      123.60      117.78     17.85 o 
  10   4   1       21.91       29.13     16.94 o 
  11   4   1       18.67        9.22     17.71 o 
  12   4   1       14.26       21.40     19.46 o 
 -10   5   1        3.61        9.21     23.45 o 
  -9   5   1       13.66       19.99     21.96 o 
  -8   5   1      121.94      147.42     25.86 o 
  -7   5   1      161.40      158.06     19.13 o 
  -6   5   1      110.29      119.97     17.83 o 
  -5   5   1      110.15      116.10     22.45 o 
  -4   5   1        4.96        9.50     17.87 o 
  -3   5   1        2.70        6.30     13.24 o 
  -2   5   1      574.62      604.69     25.31 o 
  -1   5   1       38.20       42.78     14.65 o 
   0   5   1       17.29       28.29     13.62 o 
   1   5   1      642.60      620.00     24.91 o 
   2   5   1        0.30        9.65     13.69 o 
   3   5   1        2.87       -6.08     13.60 o 
   4   5   1       86.42      100.71     19.89 o 
   5   5   1        0.99       -3.23     17.68 o 
   6   5   1      233.45      249.83     24.32 o 
   7   5   1       75.68       78.20     17.87 o 
   8   5   1        2.42        3.89     16.80 o 
   9   5   1        1.61       11.15     18.23 o 
  -5   6   1        0.53        0.47     23.21 o 
  -4   6   1      102.10       69.38     24.20 o 
  -3   6   1        4.92       12.97     18.28 o 
  -2   6   1      140.77      128.97     20.71 o 
  -1   6   1       50.43       54.54     26.45 o 
   0   6   1       36.10       44.19     24.92 o 
   1   6   1      129.97      149.40     27.81 o 
   2   6   1       20.01       23.20     18.79 o 
   3   6   1       68.44       64.43     23.23 o 
   4   6   1        1.35       -8.53     22.24 o 
   5   6   1       90.33      115.96     26.71 o 
 -16   0   2      228.53      334.94     46.52 o 
 -14   0   2      580.51      592.69     49.27 o 
 -12   0   2      540.93      611.03     45.86 o 
 -10   0   2     3178.37     3189.47     72.05 o 
  -8   0   2     4876.78     5144.06    313.54 o 
  -6   0   2     4047.03     4146.76     45.90 o 
  -4   0   2     6505.58     6778.28    357.31 o 
  -2   0   2     1699.00     1874.34     75.36 o 
   0   0   2     5587.23     5705.56    194.81 o 
   2   0   2     6049.08     5876.85    404.26 o 
   4   0   2     8565.46     8406.38    368.03 o 
   6   0   2     2171.14     2063.58    182.45 o 
   8   0   2     2157.90     2183.75     50.99 o 
  10   0   2      684.80      764.67     31.56 o 
  12   0   2     1380.47     1433.60     44.60 o 
  14   0   2      143.87      138.69     25.51 o 
 -15   1   2      105.76      152.77     26.16 o 
 -14   1   2      326.36      359.52     31.07 o 
 -13   1   2       79.12       69.62     20.57 o 
 -12   1   2      675.59      738.66     28.29 o 
 -11   1   2     1109.65     1142.34     31.43 o 
 -10   1   2      362.73      366.37     31.58 o 
  -9   1   2      445.43      394.27     26.16 o 
  -8   1   2      954.29      852.80     45.91 o 
  -7   1   2      447.84      482.88     27.43 o 
  -6   1   2     7086.06     7271.52    251.91 o 
  -5   1   2     1332.50     1377.43     32.84 o 
  -4   1   2      177.31      202.48      7.46 o 
  -3   1   2     4653.32     4736.12     81.57 o 
  -2   1   2     1045.05     1087.97     19.37 o 
  -1   1   2    10363.57    10431.83    169.10 o 
   0   1   2     5694.04     5750.55    133.08 o 
   1   1   2    10284.63    10608.54    266.57 o 
   2   1   2     6545.79     6761.81    150.31 o 
   3   1   2     2453.76     2364.58     50.61 o 
   4   1   2     1034.38     1054.66     25.98 o 
   5   1   2      849.75      798.47     15.72 o 
   6   1   2     5541.35     5577.80    114.36 o 
   7   1   2       49.24       68.10      8.59 o 
   8   1   2      769.82      793.04     17.76 o 
   9   1   2     1336.64     1335.47     31.09 o 
  10   1   2      518.41      475.62     19.56 o 
  11   1   2       58.18       65.51     13.28 o 
  12   1   2      123.04      157.50     19.94 o 
  13   1   2        4.13       -2.31     15.82 o 
  14   1   2      280.50      307.64     32.20 o 
  15   1   2       32.62       36.11     24.94 o 
 -15   2   2       42.16       36.21     35.18 o 
 -14   2   2      252.98      203.22     28.62 o 
 -13   2   2      367.97      392.95     26.49 o 
 -12   2   2        0.23        1.81     15.10 o 
 -11   2   2        8.07        5.86     13.53 o 
 -10   2   2     1509.84     1442.54     43.29 o 
  -9   2   2       52.67       48.80     10.64 o 
  -8   2   2      244.15      242.49     13.81 o 
  -7   2   2     1620.34     1631.11     24.35 o 
  -6   2   2       78.22       88.96      8.72 o 
  -5   2   2      859.14      868.33     16.54 o 
  -4   2   2      712.53      744.08     15.11 o 
  -3   2   2       17.53       26.69      6.90 o 
  -2   2   2     3387.10     3413.01     91.63 o 
  -1   2   2     2852.11     2848.02     27.08 o 
   0   2   2      860.73      839.85     12.37 o 
   1   2   2     1319.69     1288.94     21.68 o 
   2   2   2       78.12       68.96      5.80 o 
   3   2   2      106.22      112.29      6.32 o 
   4   2   2     3213.83     3319.33     92.91 o 
   5   2   2      688.34      635.34     13.34 o 
   6   2   2       11.36        9.72      6.86 o 
   7   2   2     1718.12     1703.81     23.04 o 
   8   2   2      343.99      322.33     16.59 o 
   9   2   2       60.25       52.45     11.88 o 
  10   2   2      409.50      415.64     20.01 o 
  11   2   2       21.99       34.81     13.50 o 
  12   2   2        2.79       -0.72     16.14 o 
  13   2   2       39.54       51.93     22.91 o 
  14   2   2       44.51       33.89     24.48 o 
 -14   3   2       12.10       15.79     26.42 o 
 -13   3   2        3.07        5.01     23.47 o 
 -12   3   2      150.14      165.10     26.36 o 
 -11   3   2      312.62      326.14     22.86 o 
 -10   3   2        1.19        1.71     14.24 o 
  -9   3   2      949.29      974.40     29.04 o 
  -8   3   2        0.39       -0.88      9.56 o 
  -7   3   2      105.23      117.39     11.65 o 
  -6   3   2       42.63       37.02     10.52 o 
  -5   3   2      272.47      261.30     14.98 o 
  -4   3   2      430.63      470.00     22.16 o 
  -3   3   2     4155.81     3945.36     51.95 o 
  -2   3   2       44.84       38.83     11.13 o 
  -1   3   2      680.87      654.62     14.88 o 
   0   3   2      918.85      920.26     15.86 o 
   1   3   2       86.35       87.76      7.88 o 
   2   3   2      358.21      359.74     11.82 o 
   3   3   2     4111.86     4060.67    132.10 o 
   4   3   2      169.24      175.83     11.46 o 
   5   3   2      766.10      737.48     19.68 o 
   6   3   2       93.98      103.43     12.02 o 
   7   3   2      210.51      223.30     15.03 o 
   8   3   2       25.49       20.48     11.43 o 
   9   3   2      311.34      333.17     19.24 o 
  10   3   2        4.23        3.11     12.80 o 
  11   3   2      241.92      253.14     22.04 o 
  12   3   2       16.09       21.47     17.24 o 
  13   3   2        8.35      -14.17     22.38 o 
 -12   4   2       15.89       19.14     24.78 o 
 -11   4   2      152.95      169.53     27.61 o 
 -10   4   2       63.26       54.18     22.64 o 
  -9   4   2        6.87       13.93     18.31 o 
  -8   4   2       37.21       33.65     14.31 o 
  -7   4   2      915.15      943.87     28.11 o 
  -6   4   2       82.63       80.11     13.76 o 
  -5   4   2      579.19      562.11     34.48 o 
  -4   4   2       42.09       38.63     15.52 o 
  -3   4   2        8.34        5.47     13.42 o 
  -2   4   2      259.97      265.75     16.83 o 
  -1   4   2     1119.80     1164.37     21.88 o 
   0   4   2        2.92       -1.26     12.33 o 
   1   4   2     1613.69     1606.79     30.58 o 
   2   4   2      230.36      242.37     16.31 o 
   3   4   2       14.24        8.37     11.34 o 
   4   4   2       39.77       43.71     15.21 o 
   5   4   2      615.81      624.28     23.97 o 
   6   4   2       89.05       79.58     14.82 o 
   7   4   2      766.57      816.63     29.99 o 
   8   4   2        9.34        9.27     15.14 o 
   9   4   2       38.01       17.32     15.75 o 
  10   4   2       65.91       67.14     18.50 o 
  11   4   2        4.99       11.36     18.53 o 
 -10   5   2       10.52        6.09     23.54 o 
  -9   5   2       69.61       54.96     23.41 o 
  -8   5   2       31.89       37.91     21.34 o 
  -7   5   2       28.40       15.84     18.78 o 
  -6   5   2      132.35      149.09     24.06 o 
  -5   5   2       18.49       21.34     19.32 o 
  -4   5   2       18.03       25.23     17.08 o 
  -3   5   2      248.81      261.43     25.57 o 
  -2   5   2       84.51       83.41     19.54 o 
  -1   5   2       13.18       15.13     17.82 o 
   0   5   2        2.62       -1.51     13.28 o 
   1   5   2       60.58       39.37     14.29 o 
   2   5   2       19.26       32.80     14.83 o 
   3   5   2      374.76      371.81     32.54 o 
   4   5   2       70.87       63.79     19.59 o 
   5   5   2       46.87       32.59     19.32 o 
   6   5   2       94.28       95.38     17.67 o 
   7   5   2       91.38       83.48     18.57 o 
   8   5   2       20.08       27.87     17.88 o 
   9   5   2       23.52       25.67     19.46 o 
  -5   6   2        8.13       -5.64     22.24 o 
  -4   6   2       56.94       91.86     20.98 o 
  -3   6   2        4.56        4.08     17.96 o 
  -2   6   2       60.87       67.34     26.08 o 
  -1   6   2        5.73        9.46     23.95 o 
   0   6   2        8.21       13.51     23.69 o 
   1   6   2       37.69       51.03     19.16 o 
   2   6   2        8.46       17.69     21.40 o 
   3   6   2        0.67       -8.46     20.81 o 
   4   6   2       70.08       80.79     25.81 o 
 -15   0   3      123.23      151.83     36.29 o 
 -13   0   3      235.50      294.42     36.82 o 
 -11   0   3     1394.34     1502.45     40.30 o 
  -9   0   3      144.40      167.68     18.25 o 
  -7   0   3      558.99      701.13     23.78 o 
  -5   0   3    12383.54    13182.61   1110.49 o 
  -3   0   3     5042.56     5648.73    241.57 o 
  -1   0   3     1003.87      938.38     23.03 o 
   1   0   3    10129.34    10032.85    170.86 o 
   3   0   3     1653.44     1584.80     91.50 o 
   5   0   3       97.35      106.62      8.86 o 
   7   0   3     1732.03     1737.43     50.17 o 
   9   0   3     2305.10     2270.34     47.23 o 
  11   0   3       15.66       19.23     17.87 o 
  13   0   3      407.00      398.79     33.93 o 
 -16   1   3       23.59       19.10     33.99 o 
 -15   1   3      371.05      424.84     48.34 o 
 -14   1   3       76.12       57.58     22.78 o 
 -13   1   3      622.87      688.51     34.27 o 
 -12   1   3      197.81      221.17     19.04 o 
 -11   1   3       53.61       44.58     12.37 o 
 -10   1   3       35.36       39.17     11.16 o 
  -9   1   3     3270.59     3156.22    249.80 o 
  -8   1   3        5.06        4.70      8.44 o 
  -7   1   3     4110.16     3967.36    174.50 o 
  -6   1   3      550.74      520.31     11.66 o 
  -5   1   3      309.33      349.14      9.17 o 
  -4   1   3      224.83      231.38      7.01 o 
  -3   1   3     2538.58     2518.55     38.68 o 
  -2   1   3       32.39       36.73      3.76 o 
  -1   1   3    46984.48    45889.94    954.15 o 
   0   1   3     1298.82     1280.49     42.45 o 
   1   1   3     3192.41     3410.51     83.15 o 
   2   1   3      137.16      144.20      7.04 o 
   3   1   3     3642.46     3622.72     51.05 o 
   4   1   3        2.33        6.28      4.65 o 
   5   1   3     1580.46     1376.50     41.10 o 
   6   1   3      196.41      195.78     10.42 o 
   7   1   3      874.77      884.07     17.48 o 
   8   1   3      463.88      461.65     15.12 o 
   9   1   3       10.93       18.20     10.72 o 
  10   1   3       22.57       16.88     11.25 o 
  11   1   3      854.82      857.97     25.13 o 
  12   1   3        4.26        5.77     16.42 o 
  13   1   3      242.56      257.41     23.74 o 
  14   1   3       27.50       40.77     20.02 o 
 -15   2   3       35.30       36.95     35.06 o 
 -14   2   3      490.31      579.13     61.38 o 
 -13   2   3      152.37      176.13     26.07 o 
 -12   2   3       28.04       31.31     19.62 o 
 -11   2   3      511.64      509.93     24.55 o 
 -10   2   3      380.12      388.02     18.59 o 
  -9   2   3       82.80       75.48     11.23 o 
  -8   2   3     2289.72     2254.18     57.12 o 
  -7   2   3       33.88       30.37      8.72 o 
  -6   2   3      622.01      587.41     15.56 o 
  -5   2   3     1795.37     1920.01     37.79 o 
  -4   2   3      125.60      165.63      6.75 o 
  -3   2   3     1098.56     1089.92     21.26 o 
  -2   2   3     8472.06     8241.45    114.58 o 
  -1   2   3      134.14      123.95      6.27 o 
   0   2   3     5268.52     5100.08    103.83 o 
   1   2   3     2806.73     2818.76     49.98 o 
   2   2   3        1.48        1.48      5.16 o 
   3   2   3      664.38      607.03     14.87 o 
   4   2   3     2065.51     2080.43     46.86 o 
   5   2   3      120.56      134.16      8.63 o 
   6   2   3     2817.92     2739.88     30.69 o 
   7   2   3       14.91       15.62      8.26 o 
   8   2   3      107.41      119.28     12.88 o 
   9   2   3     1211.32     1155.96     39.62 o 
  10   2   3      444.56      449.04     21.11 o 
  11   2   3        9.87        4.94     15.15 o 
  12   2   3      370.37      376.04     26.49 o 
  13   2   3       99.20       92.60     20.35 o 
  14   2   3       16.00       19.85     20.06 o 
 -14   3   3       24.15       36.16     25.77 o 
 -13   3   3       13.99       19.28     22.75 o 
 -12   3   3      610.90      617.20     50.24 o 
 -11   3   3       12.86       16.86     20.51 o 
 -10   3   3       67.14       77.84     20.91 o 
  -9   3   3      228.70      222.77     18.19 o 
  -8   3   3      193.53      179.13     13.76 o 
  -7   3   3      334.27      354.18     16.11 o 
  -6   3   3      997.59     1044.98     21.50 o 
  -5   3   3      253.85      250.01     19.93 o 
  -4   3   3     2420.47     2265.44     42.05 o 
  -3   3   3      332.17      336.13     15.86 o 
  -2   3   3      415.58      420.94     11.08 o 
  -1   3   3        3.76        6.72      5.66 o 
   0   3   3     1534.51     1551.75     20.20 o 
   1   3   3       28.10       38.88      7.54 o 
   2   3   3     1577.48     1512.09     28.34 o 
   3   3   3        0.51       -1.27      6.37 o 
   4   3   3      698.16      680.31     15.94 o 
   5   3   3       41.28       43.00     10.20 o 
   6   3   3      240.30      264.79     15.66 o 
   7   3   3        7.75       13.23     11.08 o 
   8   3   3     1233.11     1240.37     28.21 o 
   9   3   3      219.82      205.19     16.75 o 
  10   3   3       62.65       77.59     15.61 o 
  11   3   3       11.77       13.09     14.64 o 
  12   3   3       28.95       16.83     17.29 o 
  13   3   3        4.58        7.74     24.55 o 
 -12   4   3       65.81       67.74     26.51 o 
 -11   4   3        2.73        7.33     22.38 o 
 -10   4   3      259.53      251.11     28.43 o 
  -9   4   3       28.15       15.34     19.39 o 
  -8   4   3      154.54      182.57     23.85 o 
  -7   4   3      193.40      205.82     27.72 o 
  -6   4   3      261.34      265.18     18.37 o 
  -5   4   3       48.55       49.47     16.70 o 
  -4   4   3       66.69       82.55     17.11 o 
  -3   4   3       22.54       19.68     11.59 o 
  -2   4   3      533.81      538.49     23.08 o 
  -1   4   3       27.73       29.29     10.39 o 
   0   4   3     1169.04     1159.45     32.15 o 
   1   4   3      211.58      223.22     19.06 o 
   2   4   3      611.16      617.78     20.53 o 
   3   4   3      119.51      121.58     12.46 o 
   4   4   3      141.71      179.26     16.63 o 
   5   4   3        1.76        2.04     11.03 o 
   6   4   3      162.21      187.42     15.99 o 
   7   4   3        8.24       15.81     12.72 o 
   8   4   3       39.94       33.68     13.58 o 
   9   4   3        2.00        4.40     15.94 o 
  10   4   3      233.05      224.43     22.92 o 
  11   4   3        0.64        1.72     19.29 o 
 -10   5   3      126.18       96.69     27.23 o 
  -9   5   3        8.62        7.43     22.45 o 
  -8   5   3        9.67        7.90     21.05 o 
  -7   5   3      125.73      113.98     23.62 o 
  -6   5   3        9.74       16.57     19.18 o 
  -5   5   3        0.78        1.17     15.27 o 
  -4   5   3      203.37      237.27     20.29 o 
  -3   5   3       37.37       39.77     18.66 o 
  -2   5   3      265.12      253.79     25.20 o 
  -1   5   3      156.89      170.73     33.48 o 
   0   5   3      360.71      357.33     22.04 o 
   1   5   3       72.81       58.18     15.72 o 
   2   5   3      248.14      296.92     30.98 o 
   3   5   3       76.58       65.62     19.20 o 
   4   5   3        3.42       -5.47     17.35 o 
   5   5   3        9.97       13.49     14.90 o 
   6   5   3        4.11        1.85     15.37 o 
   7   5   3      202.33      212.14     22.10 o 
   8   5   3       12.54       24.79     18.01 o 
  -5   6   3      102.53      153.13     28.77 o 
  -4   6   3       44.37       33.14     19.73 o 
  -3   6   3       61.85       68.26     26.81 o 
  -2   6   3      154.37      136.38     27.30 o 
  -1   6   3       75.34       86.26     25.91 o 
   0   6   3       18.39       -0.51     23.92 o 
   1   6   3       34.18       54.45     22.49 o 
   2   6   3       10.37       10.93     21.14 o 
   3   6   3       21.23       30.24     22.60 o 
   4   6   3       11.11       13.30     22.49 o 
 -14   0   4      405.78      474.36     44.97 o 
 -12   0   4     2187.24     2253.44     49.94 o 
 -10   0   4      333.68      342.45     23.93 o 
  -8   0   4     1195.61     1116.92     51.84 o 
  -6   0   4    16241.42    17272.24    978.11 o 
  -4   0   4     2316.68     2398.40    118.76 o 
  -2   0   4      161.18      149.30      9.71 o 
   0   0   4    40308.75    39896.42    759.53 o 
   2   0   4     5624.31     5440.66     70.42 o 
   4   0   4      844.72      853.71     15.16 o 
   6   0   4     4284.07     4331.88    166.84 o 
   8   0   4     3161.39     3130.57     83.53 o 
  10   0   4      590.14      556.80     30.18 o 
  12   0   4      155.86      184.45     25.03 o 
  14   0   4      123.62      148.40     28.74 o 
 -16   1   4      171.49      198.89     41.16 o 
 -15   1   4       17.46       19.84     33.43 o 
 -14   1   4      123.03      159.93     26.20 o 
 -13   1   4      135.58      154.79     23.64 o 
 -12   1   4       22.88       35.59     12.85 o 
 -11   1   4      359.60      360.39     18.70 o 
 -10   1   4     1064.84     1052.50     73.15 o 
  -9   1   4       66.75       72.12      9.44 o 
  -8   1   4     2242.76     2201.62     77.53 o 
  -7   1   4     2337.41     2372.01     45.82 o 
  -6   1   4      126.85      128.90      7.54 o 
  -5   1   4      436.32      418.21      9.11 o 
  -4   1   4     6829.29     6558.98    203.16 o 
  -3   1   4      364.95      406.03     12.69 o 
  -2   1   4     1198.27     1218.20     22.29 o 
  -1   1   4     2791.18     3097.27     80.11 o 
   0   1   4        4.43        8.76      3.57 o 
   1   1   4    13454.10    13598.39    279.97 o 
   2   1   4     1264.13     1227.70     25.90 o 
   3   1   4      204.72      231.96     10.73 o 
   4   1   4     3948.79     3790.62    185.76 o 
   5   1   4        4.17        5.77      6.05 o 
   6   1   4       66.21       71.33      8.30 o 
   7   1   4      437.63      416.97     13.89 o 
   8   1   4      824.88      785.14     18.63 o 
   9   1   4      398.08      394.99     18.37 o 
  10   1   4      397.35      374.07     19.35 o 
  11   1   4        0.58        3.28     12.40 o 
  12   1   4       30.84       29.24     16.86 o 
  13   1   4      162.05      164.31     22.61 o 
  14   1   4        3.68        2.78     19.22 o 
 -15   2   4      175.59      210.02     31.48 o 
 -14   2   4       45.55       49.08     24.36 o 
 -13   2   4        0.24        1.26     21.32 o 
 -12   2   4        6.76        2.32     19.55 o 
 -11   2   4      149.31      181.35     23.92 o 
 -10   2   4     1040.17     1015.94     61.49 o 
  -9   2   4     1791.67     1790.19     39.54 o 
  -8   2   4      490.14      484.27     19.52 o 
  -7   2   4       54.60       62.19      8.95 o 
  -6   2   4     1158.69     1152.93     28.72 o 
  -5   2   4     2676.91     2891.58     48.52 o 
  -4   2   4      129.10      132.89      7.69 o 
  -3   2   4      852.53      782.63     18.05 o 
  -2   2   4      184.57      213.37      7.12 o 
  -1   2   4       79.03       85.10      6.51 o 
   0   2   4     2053.75     2054.97     34.24 o 
   1   2   4      466.21      479.64     14.10 o 
   2   2   4     1241.48     1244.21     25.03 o 
   3   2   4     1022.96      978.99     15.82 o 
   4   2   4       43.81       49.71      5.88 o 
   5   2   4     1299.55     1289.02     19.26 o 
   6   2   4     1572.91     1513.38     21.82 o 
   7   2   4      362.37      348.32     14.23 o 
   8   2   4       15.15       13.61     10.63 o 
   9   2   4      410.00      412.39     20.17 o 
  10   2   4        3.48        3.34     14.54 o 
  11   2   4      162.17      177.67     20.01 o 
  12   2   4      167.94      159.58     20.88 o 
  13   2   4        5.08       11.43     18.45 o 
 -14   3   4       41.00       40.62     26.20 o 
 -13   3   4      389.17      412.49     34.81 o 
 -12   3   4      171.77      118.40     24.69 o 
 -11   3   4      630.57      581.40     34.31 o 
 -10   3   4      737.49      754.20     48.10 o 
  -9   3   4       61.99       74.27     15.25 o 
  -8   3   4       74.27       85.63     14.95 o 
  -7   3   4     2793.67     2807.06     33.48 o 
  -6   3   4        0.69       -2.59      8.46 o 
  -5   3   4      586.63      539.03     20.04 o 
  -4   3   4      413.42      407.90     17.64 o 
  -3   3   4        2.97        2.89      8.77 o 
  -2   3   4       55.66       58.87      7.14 o 
  -1   3   4     1478.67     1460.34     20.28 o 
   0   3   4       92.13      104.42      9.01 o 
   1   3   4     2522.05     2501.80     64.83 o 
   2   3   4      161.44      159.87     10.19 o 
   3   3   4       30.30       34.33      8.43 o 
   4   3   4      138.05      146.82     11.84 o 
   5   3   4      407.67      413.51     16.88 o 
   6   3   4        0.00       -0.47     10.44 o 
   7   3   4      944.87      949.92     24.95 o 
   8   3   4        1.43        5.44     11.40 o 
   9   3   4      119.77      156.59     16.42 o 
  10   3   4       26.93       21.44     14.56 o 
  11   3   4      120.82      108.53     20.65 o 
  12   3   4       12.60       13.96     18.61 o 
 -12   4   4        6.43       -5.63     22.34 o 
 -11   4   4       42.93       66.63     24.73 o 
 -10   4   4        9.59        1.08     20.58 o 
  -9   4   4      665.58      664.85     36.30 o 
  -8   4   4      100.39      111.81     21.93 o 
  -7   4   4       62.71       54.17     19.01 o 
  -6   4   4       29.43       18.83     13.57 o 
  -5   4   4      270.04      293.16     19.68 o 
  -4   4   4       10.51       15.06     11.45 o 
  -3   4   4      619.44      629.68     23.17 o 
  -2   4   4        1.09        0.23     10.80 o 
  -1   4   4      234.82      245.03     16.02 o 
   0   4   4      317.37      315.75     20.97 o 
   1   4   4        9.20       14.52     14.37 o 
   2   4   4        0.48       -3.16     11.96 o 
   3   4   4      392.69      408.79     33.08 o 
   4   4   4        0.94       -3.15     12.76 o 
   5   4   4      627.21      620.58     21.77 o 
   6   4   4        0.99        3.83     11.91 o 
   7   4   4       27.24       16.73     13.04 o 
   8   4   4       15.86       15.94     13.98 o 
   9   4   4       84.35       89.06     16.60 o 
  10   4   4       55.80       47.60     17.16 o 
 -10   5   4       35.20       29.87     25.15 o 
  -9   5   4       13.78       17.44     23.24 o 
  -8   5   4       20.12       16.31     17.16 o 
  -7   5   4       92.98      101.70     19.39 o 
  -6   5   4        0.82       -5.32     15.98 o 
  -5   5   4      172.48      174.78     19.79 o 
  -4   5   4      158.07      182.23     18.77 o 
  -3   5   4       66.31       70.18     20.94 o 
  -2   5   4      219.53      268.86     40.31 o 
  -1   5   4        8.87       14.22     16.36 o 
   0   5   4        0.04        0.01     17.29 o 
   1   5   4       70.54       84.26     17.05 o 
   2   5   4      232.39      269.27     25.71 o 
   3   5   4       12.64        4.26     17.02 o 
   4   5   4       70.77       76.36     20.65 o 
   5   5   4       57.04       60.35     16.83 o 
   6   5   4        8.50        8.58     16.13 o 
   7   5   4       60.72       66.34     19.23 o 
   8   5   4      105.42      118.97     21.73 o 
  -5   6   4        2.49        5.92     23.25 o 
  -4   6   4        0.72        8.27     22.65 o 
  -3   6   4       65.11       84.40     41.68 o 
  -2   6   4        2.63       -6.54     24.68 o 
  -1   6   4        4.57        5.09     23.56 o 
   0   6   4       65.04       72.45     35.83 o 
   1   6   4        1.86       -7.87     32.00 o 
   2   6   4        7.92        8.59     22.03 o 
   3   6   4       16.90       10.24     23.41 o 
 -13   0   5      372.82      458.56     32.46 o 
 -11   0   5       23.21       10.85     15.83 o 
  -9   0   5     1526.69     1500.83    104.60 o 
  -7   0   5     3704.80     3917.81    229.24 o 
  -5   0   5       15.33       19.32      6.10 o 
  -3   0   5     2895.34     2818.23     35.49 o 
  -1   0   5     5426.53     5650.14    141.96 o 
   1   0   5      765.94      779.09     27.08 o 
   3   0   5     3808.17     3635.12     47.44 o 
   5   0   5     2536.14     2379.37    104.58 o 
   7   0   5      374.46      387.98     24.36 o 
   9   0   5     1262.90     1272.90     61.84 o 
  11   0   5        9.60       19.53     20.17 o 
  13   0   5      203.52      228.71     29.87 o 
 -15   1   5      208.21      190.64     29.98 o 
 -14   1   5      129.47      136.17     26.61 o 
 -13   1   5      495.01      496.87     36.58 o 
 -12   1   5        0.88        0.70     14.40 o 
 -11   1   5     1427.92     1266.83    142.52 o 
 -10   1   5        2.82        3.93      9.15 o 
  -9   1   5     1079.25     1111.80     46.36 o 
  -8   1   5      339.86      319.90     12.32 o 
  -7   1   5      878.74      888.16     14.27 o 
  -6   1   5      914.47      949.05     13.34 o 
  -5   1   5     2210.59     2122.12     39.20 o 
  -4   1   5      488.35      499.76     11.01 o 
  -3   1   5     4539.43     4518.00     98.51 o 
  -2   1   5     2049.76     2168.19     36.27 o 
  -1   1   5      719.11      725.90     14.71 o 
   0   1   5      297.65      315.42      8.48 o 
   1   1   5     3668.30     3496.95     58.35 o 
   2   1   5      102.72      103.63      6.48 o 
   3   1   5     8028.38     7503.81    306.00 o 
   4   1   5      144.46      134.32      9.61 o 
   5   1   5       14.19        7.57      6.72 o 
   6   1   5     1067.23     1070.21     27.51 o 
   7   1   5     1616.63     1588.33     35.29 o 
   8   1   5      104.52       98.42     12.80 o 
   9   1   5      469.79      500.07     20.43 o 
  10   1   5       38.87       58.64     13.73 o 
  11   1   5      201.19      214.11     17.58 o 
  12   1   5       61.29       57.56     17.56 o 
  13   1   5      172.27      164.78     22.33 o 
 -15   2   5       95.14       99.07     28.20 o 
 -14   2   5        1.64       -5.55     23.54 o 
 -13   2   5      434.60      442.95     33.82 o 
 -12   2   5      819.64      879.10     50.04 o 
 -11   2   5        3.06        0.82     14.08 o 
 -10   2   5     1090.60      988.96     66.38 o 
  -9   2   5      146.45      162.36     16.19 o 
  -8   2   5        0.19       -1.28     10.96 o 
  -7   2   5     1997.30     1948.71     25.78 o 
  -6   2   5     2003.01     1960.96     42.18 o 
  -5   2   5      433.73      462.14     10.30 o 
  -4   2   5     2078.89     1979.75     35.07 o 
  -3   2   5      711.67      686.59     15.49 o 
  -2   2   5     1843.58     1862.60     20.43 o 
  -1   2   5     3517.56     3565.62     71.25 o 
   0   2   5     3393.42     3425.64     91.24 o 
   1   2   5     1236.05     1280.35     35.39 o 
   2   2   5     2547.22     2628.33     72.41 o 
   3   2   5      824.82      824.03     22.33 o 
   4   2   5      103.40       90.86      9.58 o 
   5   2   5     1468.37     1382.56     26.51 o 
   6   2   5       25.54       18.82      8.71 o 
   7   2   5       40.58       37.74      9.72 o 
   8   2   5      317.67      330.52     18.11 o 
   9   2   5       79.30       68.51     16.07 o 
  10   2   5      316.05      307.19     22.93 o 
  11   2   5       58.35       57.95     18.14 o 
  12   2   5        1.95       -1.94     17.90 o 
  13   2   5       52.06       39.07     20.25 o 
 -14   3   5      341.95      369.54     36.12 o 
 -13   3   5        8.31        6.58     23.31 o 
 -12   3   5       21.95       21.79     21.50 o 
 -11   3   5      107.56      118.67     23.43 o 
 -10   3   5      119.55      127.13     17.56 o 
  -9   3   5      159.70      150.19     16.73 o 
  -8   3   5     1372.48     1395.79     32.73 o 
  -7   3   5      148.17      143.97     13.48 o 
  -6   3   5      362.23      347.55     16.64 o 
  -5   3   5        4.38        6.96      9.30 o 
  -4   3   5      170.14      172.64     12.31 o 
  -3   3   5        1.46        2.63      9.71 o 
  -2   3   5     2272.74     2246.61     24.13 o 
  -1   3   5       16.25       18.14      7.48 o 
   0   3   5      862.09      837.78     24.92 o 
   1   3   5        2.24        2.30      7.83 o 
   2   3   5      242.36      257.80     12.44 o 
   3   3   5        0.84        4.00      9.56 o 
   4   3   5      484.14      500.00     27.45 o 
   5   3   5       66.84       55.41     11.56 o 
   6   3   5      630.43      651.95     21.26 o 
   7   3   5       14.30       15.52     11.71 o 
   8   3   5        3.71        4.94     12.54 o 
   9   3   5       39.29       24.21     13.45 o 
  10   3   5       50.45       70.90     18.43 o 
  11   3   5       24.69       22.19     18.52 o 
  12   3   5       64.29       75.85     21.47 o 
 -12   4   5      173.19      187.29     29.31 o 
 -11   4   5       84.51       71.42     24.74 o 
 -10   4   5      156.02      137.91     23.79 o 
  -9   4   5       13.00        7.85     19.53 o 
  -8   4   5      133.33      110.23     18.52 o 
  -7   4   5       74.42       61.55     16.02 o 
  -6   4   5      251.34      292.19     21.08 o 
  -5   4   5       89.68       92.56     15.34 o 
  -4   4   5     1464.70     1459.07     33.03 o 
  -3   4   5      129.62      135.77     14.60 o 
  -2   4   5       56.90       58.09     17.03 o 
  -1   4   5      130.60      124.32     13.54 o 
   0   4   5       20.85        7.94     11.04 o 
   1   4   5       63.14       69.96     16.93 o 
   2   4   5     1820.93     1880.28     64.10 o 
   3   4   5       35.63       31.04     13.34 o 
   4   4   5       14.53       16.01     11.47 o 
   5   4   5      167.30      168.13     15.64 o 
   6   4   5       94.54       99.18     15.19 o 
   7   4   5       18.53       20.29     13.66 o 
   8   4   5      197.72      207.81     18.85 o 
   9   4   5       32.14       26.62     15.78 o 
  10   4   5       10.98       13.11     16.72 o 
  -9   5   5        1.14       -6.03     18.63 o 
  -8   5   5      268.12      280.24     25.18 o 
  -7   5   5       23.65       17.35     17.63 o 
  -6   5   5       18.35       21.41     17.23 o 
  -5   5   5      144.33      157.73     20.15 o 
  -4   5   5        8.06       -4.23     14.83 o 
  -3   5   5        1.41        6.74     28.07 o 
  -2   5   5      151.49      220.53     39.44 o 
  -1   5   5       14.29        2.95     30.23 o 
   0   5   5      130.35      162.11     35.62 o 
   1   5   5      207.57      220.61     29.91 o 
   2   5   5       26.79       20.01     18.45 o 
   3   5   5       14.44       22.21     18.96 o 
   4   5   5      164.44      160.57     33.35 o 
   5   5   5        3.94        8.22     15.69 o 
   6   5   5       60.89       64.58     16.79 o 
   7   5   5        3.95        7.30     15.98 o 
  -4   6   5        6.64       27.22     41.44 o 
  -3   6   5        7.45       33.00     39.94 o 
  -2   6   5        0.35       -3.69     38.82 o 
  -1   6   5       75.10       98.26     36.78 o 
   0   6   5        0.05        0.05     32.64 o 
   1   6   5       10.42       -1.36     36.07 o 
   2   6   5        2.52       -3.72     32.70 o 
 -14   0   6      345.16      400.62     40.70 o 
 -12   0   6       16.73       12.78     17.70 o 
 -10   0   6     4446.04     4517.99    208.78 o 
  -8   0   6     2272.24     2308.54    150.38 o 
  -6   0   6       13.51       11.43      7.03 o 
  -4   0   6     3688.78     3620.28     48.32 o 
  -2   0   6     9220.01     9501.10    263.91 o 
   0   0   6      343.21      335.74     12.34 o 
   2   0   6     3155.96     2922.65     48.68 o 
   4   0   6     1130.93      973.97     28.05 o 
   6   0   6     1059.52     1047.31     41.05 o 
   8   0   6       15.41       25.14     15.96 o 
  10   0   6     1421.55     1468.81     45.88 o 
  12   0   6      225.76      233.52     29.13 o 
 -15   1   6      118.77      136.33     27.24 o 
 -14   1   6      347.99      395.33     51.22 o 
 -13   1   6       20.80       23.82     17.12 o 
 -12   1   6      806.07      810.43     44.74 o 
 -11   1   6      638.06      620.48     38.93 o 
 -10   1   6       14.84       16.45      9.59 o 
  -9   1   6      316.38      299.57     13.55 o 
  -8   1   6       56.04       44.26      8.69 o 
  -7   1   6      670.94      699.70     13.00 o 
  -6   1   6     5655.26     5937.88    147.34 o 
  -5   1   6      380.48      357.50     11.48 o 
  -4   1   6      515.72      529.78     13.43 o 
  -3   1   6     4831.55     4892.08    112.62 o 
  -2   1   6     1104.81     1040.66     27.90 o 
  -1   1   6      245.67      226.31      8.92 o 
   0   1   6     4526.12     4414.24     82.84 o 
   1   1   6      143.51      137.13      6.89 o 
   2   1   6      358.39      325.46     13.92 o 
   3   1   6     1809.75     1878.98    130.07 o 
   4   1   6       48.38       53.15      8.99 o 
   5   1   6      182.22      176.21     12.26 o 
   6   1   6      973.72      921.36     18.44 o 
   7   1   6       31.05       24.21     10.64 o 
   8   1   6     1510.58     1477.11     29.09 o 
   9   1   6      414.81      429.44     20.43 o 
  10   1   6      224.75      196.65     17.27 o 
  11   1   6        2.61       -1.25     13.92 o 
  12   1   6      233.68      277.02     24.77 o 
  13   1   6       16.38       17.51     19.40 o 
 -15   2   6       67.58       51.30     25.72 o 
 -14   2   6      174.52      144.67     27.53 o 
 -13   2   6      422.61      412.31     32.42 o 
 -12   2   6       22.86       11.48     16.57 o 
 -11   2   6       45.75       22.86     15.85 o 
 -10   2   6      293.33      292.00     17.51 o 
  -9   2   6      109.80       95.99     12.68 o 
  -8   2   6     1101.52     1024.24     23.66 o 
  -7   2   6      926.78      876.97     21.36 o 
  -6   2   6       28.17       32.33      7.68 o 
  -5   2   6     1804.36     1875.31     54.56 o 
  -4   2   6     1021.20     1017.09     12.67 o 
  -3   2   6       23.95       27.33      6.39 o 
  -2   2   6     3110.07     3076.31     55.74 o 
  -1   2   6     2707.75     2788.20     47.46 o 
   0   2   6     2591.52     2782.29     79.94 o 
   1   2   6      380.21      405.69     12.76 o 
   2   2   6        8.57       16.48      6.63 o 
   3   2   6       56.94       60.55      9.46 o 
   4   2   6      453.99      441.90     17.57 o 
   5   2   6      274.67      263.52     12.57 o 
   6   2   6      172.59      176.14     11.53 o 
   7   2   6      913.95      883.09     25.58 o 
   8   2   6      330.71      310.63     18.16 o 
   9   2   6        2.58       -8.00     14.08 o 
  10   2   6       54.16       48.33     16.54 o 
  11   2   6       48.52       47.29     18.60 o 
  12   2   6       14.65       15.50     17.90 o 
 -14   3   6        1.34      -10.55     23.99 o 
 -13   3   6        4.01       -2.19     22.53 o 
 -12   3   6        6.17        5.98     21.20 o 
 -11   3   6      128.28      140.86     17.05 o 
 -10   3   6       89.83       94.02     14.95 o 
  -9   3   6      781.21      775.75     24.30 o 
  -8   3   6      102.32       85.60     12.95 o 
  -7   3   6      351.14      311.89     16.90 o 
  -6   3   6      167.86      181.84     13.98 o 
  -5   3   6      259.18      280.19     15.36 o 
  -4   3   6      407.18      384.30     16.67 o 
  -3   3   6     1732.11     1682.95     43.39 o 
  -2   3   6       24.63       24.39      8.31 o 
  -1   3   6     1758.53     1688.10     40.25 o 
   0   3   6       61.48       65.19      9.59 o 
   1   3   6      657.42      702.76     19.62 o 
   2   3   6      446.03      429.92     18.44 o 
   3   3   6      589.25      633.85     19.62 o 
   4   3   6        0.73        3.52     10.95 o 
   5   3   6      542.72      585.66     20.32 o 
   6   3   6        2.08        1.55     10.88 o 
   7   3   6        0.99        0.00     11.75 o 
   8   3   6      155.35      138.07     16.38 o 
   9   3   6      208.88      228.78     18.96 o 
  10   3   6        7.37       -3.86     16.94 o 
  11   3   6      112.39      100.71     21.59 o 
 -12   4   6       50.11       55.60     20.79 o 
 -11   4   6      144.69      149.61     22.50 o 
 -10   4   6       76.62       69.92     18.63 o 
  -9   4   6        4.15        8.64     13.34 o 
  -8   4   6        8.47        9.36     13.02 o 
  -7   4   6      370.99      397.65     23.99 o 
  -6   4   6      107.78      105.15     16.60 o 
  -5   4   6      798.47      786.48     29.59 o 
  -4   4   6        3.69        0.58     12.62 o 
  -3   4   6       36.83       33.18     17.73 o 
  -2   4   6       96.31      102.42     18.78 o 
  -1   4   6     1158.15     1168.12     34.28 o 
   0   4   6       87.96       99.05     13.86 o 
   1   4   6      474.47      539.59     36.09 o 
   2   4   6      202.56      205.96     20.58 o 
   3   4   6        3.65       -3.21     16.58 o 
   4   4   6        3.76       11.93     11.81 o 
   5   4   6       54.24       70.05     14.36 o 
   6   4   6       47.80       46.79     14.70 o 
   7   4   6      267.96      294.69     20.32 o 
   8   4   6        3.23        8.36     14.89 o 
   9   4   6        6.16       13.07     15.67 o 
  -9   5   6       15.73       23.74     18.74 o 
  -8   5   6       99.63      115.99     21.95 o 
  -7   5   6       57.74       54.49     18.08 o 
  -6   5   6       46.44       55.92     18.56 o 
  -5   5   6        0.41        3.80     16.39 o 
  -4   5   6        0.15       12.11     20.75 o 
  -3   5   6      315.08      326.90     45.07 o 
  -2   5   6       26.22       23.48     30.31 o 
  -1   5   6        3.04        2.05     30.84 o 
   2   5   6        0.60       17.36     27.84 o 
   3   5   6       15.06       11.00     19.25 o 
   4   5   6       17.84       14.29     15.80 o 
   5   5   6       32.22       27.36     17.38 o 
   6   5   6        9.01        7.63     15.80 o 
   7   5   6        0.12        1.01     15.93 o 
  -2   6   6       49.93       49.29     38.55 o 
   0   6   6        6.88       16.43     36.89 o 
 -15   0   7      168.75      140.99     41.23 o 
 -13   0   7      163.47      163.49     25.58 o 
 -11   0   7     1258.17     1118.86     38.41 o 
  -9   0   7      941.86      897.12     32.64 o 
  -7   0   7      279.95      248.38     13.21 o 
  -5   0   7     6697.09     6587.88    109.49 o 
  -3   0   7      481.20      486.69     19.89 o 
  -1   0   7      124.15      126.72      9.42 o 
   1   0   7     2994.49     2851.25    130.16 o 
   3   0   7     2170.36     2105.21     38.89 o 
   5   0   7       19.78       18.86     13.33 o 
   7   0   7     1117.14     1093.79     36.30 o 
   9   0   7      667.51      663.24     39.13 o 
  11   0   7        0.77        7.88     21.62 o 
 -15   1   7      143.46      160.38     30.14 o 
 -14   1   7       49.59       48.87     20.19 o 
 -13   1   7      654.05      647.42     36.84 o 
 -12   1   7      112.27       83.63     17.76 o 
 -11   1   7      291.81      302.04     18.23 o 
 -10   1   7      151.34      172.33     12.77 o 
  -9   1   7     1626.34     1537.53     46.89 o 
  -8   1   7      173.46      172.27     11.15 o 
  -7   1   7     4465.36     4472.29     96.51 o 
  -6   1   7      342.47      348.98     12.27 o 
  -5   1   7        3.38        4.57      6.10 o 
  -4   1   7       34.67       28.40      6.32 o 
  -3   1   7      122.49      102.34      8.91 o 
  -2   1   7        5.86        5.68      4.85 o 
  -1   1   7     9182.94     9368.70    157.62 o 
   0   1   7      186.30      183.97      8.12 o 
   1   1   7      369.56      348.91     13.77 o 
   2   1   7      216.74      197.85      9.41 o 
   3   1   7      709.94      703.42     26.64 o 
   4   1   7        8.16       10.18      8.78 o 
   5   1   7     1212.75     1130.57     46.54 o 
   6   1   7       32.39       39.27     11.06 o 
   7   1   7      272.74      290.64     17.05 o 
   8   1   7      258.37      273.65     17.60 o 
   9   1   7       43.16       49.70     14.07 o 
  10   1   7        6.73        1.96     13.65 o 
  11   1   7       68.48       80.93     16.26 o 
  12   1   7        0.02       -5.86     17.92 o 
 -15   2   7       55.68       57.14     27.42 o 
 -14   2   7      349.14      396.17     35.06 o 
 -13   2   7        0.27        2.04     14.91 o 
 -12   2   7      186.68      170.51     21.81 o 
 -11   2   7      946.39      807.24     81.56 o 
 -10   2   7       55.78       61.36     12.75 o 
  -9   2   7       81.05       77.03     12.36 o 
  -8   2   7     3122.26     3075.27     48.62 o 
  -7   2   7       69.64       68.42     11.17 o 
  -6   2   7      208.99      197.44     11.20 o 
  -5   2   7      779.93      757.74     16.34 o 
  -4   2   7       52.28       53.78      7.95 o 
  -3   2   7      151.62      143.44     10.74 o 
  -2   2   7       62.18       73.05      9.08 o 
  -1   2   7       69.77       74.93      7.45 o 
   0   2   7     7149.16     7347.37    178.74 o 
   1   2   7      386.42      392.03     13.63 o 
   2   2   7       29.65       35.74      7.36 o 
   3   2   7      559.25      538.66     17.18 o 
   4   2   7      678.68      678.30     19.21 o 
   5   2   7        1.06        1.39      9.20 o 
   6   2   7      808.24      775.13     21.27 o 
   7   2   7       45.50       48.66     11.10 o 
   8   2   7        6.67        8.98     12.21 o 
   9   2   7      129.13      103.61     18.12 o 
  10   2   7       21.20       37.95     16.85 o 
  11   2   7       15.14       11.27     18.09 o 
  12   2   7      143.49      170.92     23.90 o 
 -13   3   7        1.06       -3.30     18.69 o 
 -12   3   7      279.32      303.73     24.73 o 
 -11   3   7      255.61      241.74     18.76 o 
 -10   3   7      527.03      529.33     22.93 o 
  -9   3   7       32.27       31.28     12.74 o 
  -8   3   7       27.32       24.02     11.95 o 
  -7   3   7       26.16       18.23     11.18 o 
  -6   3   7      977.96     1006.85     24.38 o 
  -5   3   7      116.84      121.07     12.59 o 
  -4   3   7      824.30      836.72     21.61 o 
  -3   3   7      121.01      115.98     13.92 o 
  -2   3   7      155.23      143.00     13.49 o 
  -1   3   7        7.54        5.24     10.44 o 
   0   3   7      122.75      154.96     11.77 o 
   1   3   7      256.50      231.05     13.60 o 
   2   3   7     1502.34     1623.14     97.30 o 
   3   3   7      140.89      153.88     13.14 o 
   4   3   7      490.38      480.59     18.72 o 
   5   3   7      213.69      189.83     15.38 o 
   6   3   7      369.96      374.59     19.34 o 
   7   3   7       62.49       48.89     13.84 o 
   8   3   7      202.98      205.91     17.77 o 
   9   3   7       18.43       23.35     17.23 o 
  10   3   7       68.05       75.86     19.27 o 
 -12   4   7      120.26      103.41     22.25 o 
 -11   4   7        0.43       -3.02     18.07 o 
 -10   4   7      148.13      157.09     18.61 o 
  -9   4   7       18.52       11.66     14.51 o 
  -8   4   7      182.90      195.66     17.79 o 
  -7   4   7        0.94        1.35     12.39 o 
  -6   4   7      108.75      103.39     16.88 o 
  -5   4   7      123.66      112.21     17.04 o 
  -4   4   7       22.75       31.20     19.61 o 
  -3   4   7       36.42       42.76     18.77 o 
  -2   4   7      175.38      207.42     22.34 o 
  -1   4   7      250.89      241.56     22.55 o 
   0   4   7      311.22      308.30     23.80 o 
   2   4   7        0.70       10.81     15.75 o 
   3   4   7       85.05       81.24     14.46 o 
   4   4   7      181.34      207.92     16.57 o 
   5   4   7       10.52        7.16     13.22 o 
   6   4   7       53.67       70.92     15.43 o 
   7   4   7       12.39       13.35     15.12 o 
   8   4   7       22.59       17.37     15.95 o 
   9   4   7        6.74       10.55     17.04 o 
  -9   5   7       75.81       92.75     22.24 o 
  -8   5   7        0.76        6.88     18.58 o 
  -7   5   7       51.03       54.09     18.64 o 
  -6   5   7        5.00        9.99     18.53 o 
  -5   5   7        3.80       -9.19     16.77 o 
  -4   5   7      121.28      135.95     25.34 o 
  -3   5   7      104.08      144.98     41.07 o 
  -2   5   7      102.32      111.00     38.33 o 
   3   5   7       56.23       43.01     30.35 o 
   4   5   7       67.25       49.95     22.00 o 
   5   5   7        6.48        4.86     17.65 o 
   6   5   7       25.74       27.47     17.46 o 
 -14   0   8      634.58      593.37     37.95 o 
 -12   0   8      869.98      848.68     38.11 o 
 -10   0   8      470.48      470.98     28.97 o 
  -8   0   8      514.36      478.62     48.02 o 
  -6   0   8     4141.28     4120.43     87.60 o 
  -4   0   8     3406.26     3477.67     67.24 o 
  -2   0   8      807.01      880.40     38.37 o 
   0   0   8     2429.34     2307.34    100.90 o 
   2   0   8     6395.63     6563.14    197.45 o 
   4   0   8      910.72      930.98     30.92 o 
   6   0   8     1035.08      989.54     34.61 o 
   8   0   8      152.09      174.69     22.04 o 
  10   0   8       12.45       13.08     20.68 o 
  12   0   8       54.76       67.96     26.33 o 
 -15   1   8        1.49        3.92     20.00 o 
 -14   1   8      199.51      213.50     24.57 o 
 -13   1   8       79.09       97.50     20.55 o 
 -12   1   8      117.82      105.18     18.87 o 
 -11   1   8      586.26      524.39     26.51 o 
 -10   1   8      377.34      362.63     18.97 o 
  -9   1   8      152.08      158.72     11.89 o 
  -8   1   8     1662.11     1632.56     32.15 o 
  -7   1   8      250.64      247.51     12.23 o 
  -6   1   8       10.33       18.81      7.56 o 
  -5   1   8      469.53      472.68     14.19 o 
  -4   1   8     2776.82     2758.97     99.61 o 
  -3   1   8      321.22      350.92     13.82 o 
  -2   1   8     2659.89     2713.09     54.24 o 
  -1   1   8       70.05       77.75      6.80 o 
   0   1   8        6.83        6.47      5.55 o 
   1   1   8     1503.68     1514.38     68.42 o 
   2   1   8     1762.91     1728.28     96.52 o 
   3   1   8       17.16       16.48      8.64 o 
   4   1   8      743.02      638.47     24.87 o 
   5   1   8        4.96        5.53     10.06 o 
   6   1   8       67.06       47.94     11.39 o 
   7   1   8       17.31       17.83     11.74 o 
   8   1   8      300.45      291.08     18.89 o 
   9   1   8      404.63      418.02     21.77 o 
  10   1   8       15.88       10.58     14.25 o 
  11   1   8       23.45       24.85     16.31 o 
  12   1   8       98.93       83.10     21.36 o 
 -14   2   8       35.40       26.31     24.91 o 
 -13   2   8        0.97       -0.38     18.40 o 
 -12   2   8      130.73      115.40     16.62 o 
 -11   2   8      517.18      487.53     32.94 o 
 -10   2   8       68.92       66.33     13.51 o 
  -9   2   8      426.69      408.34     19.19 o 
  -8   2   8        1.31        4.72     10.27 o 
  -7   2   8      103.51       98.88     12.36 o 
  -6   2   8      459.78      447.19     15.03 o 
  -5   2   8      804.69      807.54     25.02 o 
  -4   2   8      370.22      329.79     15.15 o 
  -3   2   8     1442.31     1431.94     39.24 o 
  -2   2   8      279.35      272.74     14.06 o 
  -1   2   8      111.21      119.58     10.79 o 
   0   2   8     1861.12     1920.96     46.76 o 
   1   2   8      694.60      712.50     21.61 o 
   2   2   8      301.42      277.12     14.45 o 
   3   2   8      197.29      226.90     14.09 o 
   4   2   8       13.28       16.66      9.55 o 
   5   2   8      486.65      445.85     18.23 o 
   6   2   8      184.60      176.81     13.13 o 
   7   2   8       49.81       51.16     13.08 o 
   8   2   8      115.01      103.74     15.26 o 
   9   2   8      140.79      150.63     20.42 o 
  10   2   8        5.56        1.04     17.18 o 
  11   2   8       57.08       61.18     20.39 o 
 -13   3   8      609.52      574.49     40.29 o 
 -12   3   8       31.49       15.18     15.62 o 
 -11   3   8      119.51      125.08     17.29 o 
 -10   3   8      163.79      149.08     16.82 o 
  -9   3   8        5.70        3.92     12.78 o 
  -8   3   8       56.30       45.69     13.10 o 
  -7   3   8     1172.46     1156.86     27.14 o 
  -6   3   8       38.40       39.04     11.58 o 
  -5   3   8      701.13      693.28     21.57 o 
  -4   3   8       12.53        9.89     12.69 o 
  -3   3   8       10.67       11.30     11.56 o 
  -2   3   8      328.54      330.98     19.23 o 
  -1   3   8      257.53      304.24     18.86 o 
   0   3   8        0.45        0.83     11.65 o 
   1   3   8     1397.29     1373.73     34.63 o 
   2   3   8       81.42       77.82     11.29 o 
   3   3   8        8.12        4.95     10.15 o 
   4   3   8        3.08        1.22     10.61 o 
   5   3   8       46.05       56.56     14.90 o 
   6   3   8        0.71        5.48     12.16 o 
   7   3   8      307.27      318.36     20.18 o 
   8   3   8       13.07        8.10     16.60 o 
   9   3   8        7.72       11.37     17.80 o 
  10   3   8        2.57        1.23     18.65 o 
 -11   4   8        4.03        9.64     16.11 o 
 -10   4   8       17.93       24.02     16.07 o 
  -9   4   8      513.52      491.08     24.29 o 
  -8   4   8       86.09       79.51     15.64 o 
  -7   4   8       31.24       27.75     13.82 o 
  -6   4   8      107.02      102.51     17.88 o 
  -5   4   8        5.30       11.75     14.75 o 
  -4   4   8       63.10       43.68     18.82 o 
  -3   4   8      458.04      472.37     29.33 o 
  -2   4   8       56.60       54.45     18.38 o 
  -1   4   8      220.03      234.31     23.04 o 
   0   4   8      146.68      209.37     29.45 o 
   2   4   8        6.04        6.98     28.28 o 
   3   4   8      238.03      283.35     26.69 o 
   4   4   8        3.20        6.52     14.46 o 
   5   4   8      161.85      153.51     17.05 o 
   6   4   8        1.18        2.77     14.19 o 
   7   4   8        0.03        2.58     15.54 o 
   8   4   8        0.12       -9.43     16.15 o 
  -8   5   8       25.97       28.04     20.04 o 
  -7   5   8       29.24       20.92     19.30 o 
  -6   5   8        1.90       -0.10     17.37 o 
  -5   5   8      128.53      116.88     26.14 o 
  -4   5   8      120.74      137.23     25.75 o 
  -3   5   8       14.52        6.99     37.37 o 
   3   5   8        0.69       -0.04     20.85 o 
   4   5   8       54.02       77.04     23.76 o 
   5   5   8       32.53       31.05     23.22 o 
 -15   0   9      334.53      358.29     53.65 o 
 -13   0   9      363.83      360.36     42.03 o 
 -11   0   9       87.41       69.49     21.01 o 
  -9   0   9      255.57      236.78     22.89 o 
  -7   0   9     2344.59     2278.38     73.90 o 
  -5   0   9       76.04       83.99     15.22 o 
  -3   0   9     1076.51     1001.66     50.75 o 
  -1   0   9     2501.11     2587.95     95.92 o 
   1   0   9       70.12       75.55     10.95 o 
   3   0   9      337.94      352.25     15.93 o 
   5   0   9      446.07      422.62     26.27 o 
   7   0   9      942.55      905.48     36.54 o 
   9   0   9      611.90      651.58     35.96 o 
  11   0   9       31.52       54.96     26.09 o 
 -15   1   9       85.46       99.78     22.52 o 
 -14   1   9      155.35      146.21     23.83 o 
 -13   1   9       49.37       66.35     19.67 o 
 -12   1   9       21.71       13.17     16.85 o 
 -11   1   9     1032.45      964.68     52.97 o 
 -10   1   9       18.47       16.30     12.56 o 
  -9   1   9      804.99      748.26     32.04 o 
  -8   1   9      494.72      495.33     19.81 o 
  -7   1   9      162.94      169.49     11.47 o 
  -6   1   9      460.42      481.56     15.03 o 
  -5   1   9     1530.57     1454.73     56.80 o 
  -4   1   9      374.48      402.03     15.85 o 
  -3   1   9     1285.31     1256.94     32.84 o 
  -2   1   9      993.72     1029.83     21.01 o 
  -1   1   9       13.99       13.55      6.47 o 
   0   1   9       64.62       66.75      7.59 o 
   1   1   9      631.04      621.22     18.56 o 
   2   1   9       27.56       24.30      7.95 o 
   3   1   9     1057.85     1006.34     91.23 o 
   4   1   9      168.56      198.97     13.97 o 
   5   1   9      162.26      164.50     14.50 o 
   6   1   9      198.60      212.54     15.99 o 
   7   1   9      229.32      225.63     16.95 o 
   8   1   9        0.32       -6.56     13.18 o 
   9   1   9      269.78      274.86     20.33 o 
  10   1   9      100.24      104.56     17.72 o 
  11   1   9       18.82       17.93     16.31 o 
 -14   2   9        8.13        8.18     19.80 o 
 -13   2   9      175.37      150.06     22.53 o 
 -12   2   9      418.71      415.54     32.11 o 
 -11   2   9       77.68       49.91     17.21 o 
 -10   2   9      231.35      232.42     17.07 o 
  -9   2   9       14.58       11.81     11.84 o 
  -8   2   9      394.99      362.86     17.99 o 
  -7   2   9     1682.72     1635.50     29.50 o 
  -6   2   9     1124.01     1133.87     30.23 o 
  -5   2   9      123.15      125.75     12.58 o 
  -4   2   9      968.40      982.92     22.65 o 
  -3   2   9      230.62      243.42     14.25 o 
  -2   2   9      221.61      239.36     14.37 o 
  -1   2   9      943.01      929.53     21.27 o 
   0   2   9      389.64      388.53     14.27 o 
   1   2   9      301.59      300.32     14.56 o 
   2   2   9      368.43      423.07     17.08 o 
   3   2   9       76.32       77.52     11.82 o 
   4   2   9      125.39      138.39     13.30 o 
   5   2   9      380.42      348.49     18.12 o 
   6   2   9       30.91       11.07     12.29 o 
   7   2   9      125.64      108.52     14.95 o 
   8   2   9      278.99      281.46     19.65 o 
   9   2   9       91.39       65.99     19.12 o 
  10   2   9        1.95        2.23     18.28 o 
 -13   3   9       10.06        8.78     20.35 o 
 -12   3   9       16.93       11.18     15.21 o 
 -11   3   9        5.56        6.43     14.48 o 
 -10   3   9       47.68       51.24     15.04 o 
  -9   3   9        1.69        3.17     13.34 o 
  -8   3   9      417.24      470.75     22.00 o 
  -7   3   9       30.36       19.37     12.35 o 
  -6   3   9      698.12      681.20     22.82 o 
  -5   3   9        4.97        7.74     13.11 o 
  -4   3   9       99.56      100.88     15.44 o 
  -3   3   9      142.13      130.33     15.70 o 
  -2   3   9     1459.24     1470.23     30.96 o 
  -1   3   9      785.09      761.24     25.72 o 
   0   3   9       39.31       59.48     16.45 o 
   1   3   9      614.77      562.64     27.71 o 
   2   3   9        9.42       20.10     12.91 o 
   3   3   9       64.02       50.15     12.48 o 
   4   3   9       18.40       34.63     12.06 o 
   5   3   9        4.20        6.79     15.05 o 
   6   3   9      383.37      390.50     21.36 o 
   7   3   9        3.21        1.69     16.42 o 
   8   3   9        0.22        0.81     18.04 o 
   9   3   9        9.50        5.55     18.08 o 
 -11   4   9       50.23       40.42     17.59 o 
 -10   4   9      305.84      298.10     24.72 o 
  -9   4   9       70.38       61.54     16.74 o 
  -8   4   9       25.05        6.96     14.90 o 
  -7   4   9        5.45       -0.23     13.59 o 
  -6   4   9       88.40      113.90     19.03 o 
  -5   4   9       26.30       23.68     20.42 o 
  -4   4   9      734.70      725.80     35.48 o 
  -3   4   9       23.50       16.34     19.12 o 
  -2   4   9        1.16        8.59     19.18 o 
  -1   4   9        2.98       17.35     24.94 o 
   0   4   9       69.32      110.44     28.23 o 
   2   4   9      200.89      244.12     25.96 o 
   3   4   9        4.35       -5.32     19.11 o 
   4   4   9       67.68       61.79     21.76 o 
   5   4   9        9.83       20.83     17.21 o 
   6   4   9       33.57       37.15     16.46 o 
   7   4   9        1.94        1.37     16.36 o 
  -7   5   9       17.44       10.77     26.10 o 
  -6   5   9       21.66       29.47     26.54 o 
  -5   5   9        2.09        2.19     24.46 o 
  -4   5   9        4.35       -1.04     23.55 o 
  -3   5   9       64.22       57.34     35.56 o 
   3   5   9       26.76       17.18     25.91 o 
 -14   0  10      442.58      498.29     41.33 o 
 -12   0  10      130.59      135.02     24.84 o 
 -10   0  10     2364.98     2326.31     53.71 o 
  -8   0  10     1254.06     1248.36     39.61 o 
  -6   0  10       24.99       21.25     15.69 o 
  -4   0  10       85.99       82.57     15.75 o 
  -2   0  10     4844.51     5074.46    316.60 o 
   0   0  10      101.47      106.27     12.21 o 
   2   0  10      308.32      336.08     17.05 o 
   4   0  10      732.38      745.72     39.15 o 
   6   0  10      116.89      111.70     20.74 o 
   8   0  10        8.77        5.79     19.39 o 
  10   0  10      218.81      223.03     29.38 o 
 -14   1  10      139.86      148.47     23.37 o 
 -13   1  10        0.24       -3.74     18.37 o 
 -12   1  10      925.29      831.48     33.05 o 
 -11   1  10       14.17       20.97     16.98 o 
 -10   1  10        4.60        2.48     12.66 o 
  -9   1  10      836.66      839.70     24.89 o 
  -8   1  10      138.52      144.78     14.64 o 
  -7   1  10        3.15        6.71     10.81 o 
  -6   1  10     1380.38     1379.04     36.47 o 
  -5   1  10       74.98       72.49     11.59 o 
  -4   1  10      123.35      132.50     12.23 o 
  -3   1  10      259.22      273.67     16.62 o 
  -2   1  10        8.59       11.79      7.76 o 
  -1   1  10      259.27      279.46     12.90 o 
   0   1  10     1403.91     1424.68     55.15 o 
   1   1  10        7.44        7.82      7.15 o 
   2   1  10      351.61      354.11     20.96 o 
   3   1  10      516.27      495.95     28.32 o 
   4   1  10        4.11       11.53     10.72 o 
   5   1  10       29.11       38.42     12.37 o 
   6   1  10      295.10      299.92     18.54 o 
   7   1  10       40.84       31.51     13.73 o 
   8   1  10      300.23      289.16     20.64 o 
   9   1  10       11.94        2.96     15.09 o 
  10   1  10       17.98       12.66     16.62 o 
 -14   2  10      136.77      119.49     23.68 o 
 -13   2  10      185.68      145.33     22.61 o 
 -12   2  10        1.59        5.31     18.45 o 
 -11   2  10       89.96       89.82     19.50 o 
 -10   2  10      275.62      237.39     22.13 o 
  -9   2  10       13.67       11.00     15.00 o 
  -8   2  10      462.69      395.00     23.35 o 
  -7   2  10      465.66      476.93     19.83 o 
  -6   2  10       23.64       35.60     11.80 o 
  -5   2  10      450.16      487.83     19.40 o 
  -4   2  10      296.87      290.62     16.70 o 
  -3   2  10        4.68       -5.58      9.30 o 
  -2   2  10      233.28      245.00     14.98 o 
  -1   2  10      365.87      394.84     16.99 o 
   0   2  10       33.35       30.95      9.27 o 
   1   2  10      909.58      948.26     26.70 o 
   2   2  10      364.48      370.71     20.01 o 
   3   2  10        1.28        0.84     10.77 o 
   4   2  10       84.71       77.02     12.86 o 
   5   2  10      154.40      149.86     15.14 o 
   6   2  10        0.42       -0.97     12.63 o 
   7   2  10      168.33      167.32     17.55 o 
   8   2  10       40.04       40.94     15.81 o 
   9   2  10        1.35        8.70     18.22 o 
 -12   3  10       23.77       16.21     19.81 o 
 -11   3  10      123.05      118.89     21.86 o 
 -10   3  10      132.55      127.12     17.50 o 
  -9   3  10      421.82      449.65     22.47 o 
  -8   3  10        0.30       -1.93     12.84 o 
  -7   3  10      130.54      125.02     15.62 o 
  -6   3  10        0.70        4.64     14.77 o 
  -5   3  10      113.22      143.22     17.78 o 
  -4   3  10       58.66       57.94     15.38 o 
  -3   3  10       95.94      143.11     17.20 o 
  -2   3  10      305.50      318.81     18.11 o 
  -1   3  10     1541.57     1518.20     40.15 o 
   0   3  10       12.33       16.23     16.43 o 
   1   3  10      161.99      175.60     17.64 o 
   2   3  10      396.71      389.58     22.17 o 
   3   3  10      319.11      343.80     22.23 o 
   4   3  10       19.57       15.34     13.75 o 
   5   3  10       56.37       64.62     17.09 o 
   6   3  10        0.11        2.01     16.99 o 
   7   3  10        9.87        4.82     17.53 o 
   8   3  10        5.33       -8.39     18.93 o 
 -10   4  10        4.71       13.09     17.09 o 
  -9   4  10        4.76        2.88     16.11 o 
  -8   4  10       17.99       20.58     15.46 o 
  -7   4  10      138.78      148.36     21.67 o 
  -6   4  10       24.25       21.24     17.45 o 
  -5   4  10      220.67      228.38     27.66 o 
  -4   4  10       24.07       28.19     21.23 o 
  -3   4  10       29.29       29.27     21.50 o 
  -2   4  10        3.03        2.27     24.01 o 
  -1   4  10      157.26      181.57     32.97 o 
   0   4  10       21.05        9.64     25.73 o 
   2   4  10       13.11        7.13     20.50 o 
   3   4  10        7.44       -5.90     20.80 o 
   4   4  10        1.88       -4.43     21.18 o 
   5   4  10       86.15      100.21     19.71 o 
   6   4  10       39.29       30.46     19.61 o 
  -6   5  10       56.95       69.71     26.66 o 
  -5   5  10        0.07        6.52     24.81 o 
  -4   5  10        1.06        9.56     39.00 o 
   2   5  10        0.21      -17.96     28.43 o 
 -13   0  11      242.61      248.02     30.84 o 
 -11   0  11      298.15      278.85     27.70 o 
  -9   0  11      885.56      880.98     37.05 o 
  -7   0  11       95.21      110.89     19.87 o 
  -5   0  11     2930.73     2932.31    156.11 o 
  -3   0  11      594.18      586.15     41.75 o 
  -1   0  11      211.31      218.39     25.65 o 
   1   0  11     1170.60     1267.87     43.14 o 
   3   0  11      274.86      287.71     23.71 o 
   5   0  11        4.80        2.97     16.72 o 
   7   0  11      132.86      150.09     25.21 o 
   9   0  11      112.48      119.02     26.80 o 
 -14   1  11       13.70        8.86     21.32 o 
 -13   1  11      203.89      195.42     23.95 o 
 -12   1  11      212.06      186.83     23.67 o 
 -11   1  11       76.25       57.20     18.76 o 
 -10   1  11        3.71        4.02     13.43 o 
  -9   1  11       71.17       64.21     14.54 o 
  -8   1  11        2.55       -1.51     11.86 o 
  -7   1  11     1781.88     1742.39     35.60 o 
  -6   1  11       62.23       60.93     12.40 o 
  -5   1  11      217.78      223.57     15.25 o 
  -4   1  11      198.67      225.48     15.04 o 
  -3   1  11      274.19      295.16     14.60 o 
  -2   1  11        2.51        3.86      8.61 o 
  -1   1  11      876.61      900.20     31.83 o 
   0   1  11      117.78      137.12     11.05 o 
   1   1  11      610.65      621.00     22.16 o 
   2   1  11       37.52       46.23     10.01 o 
   3   1  11      314.85      295.42     17.13 o 
   4   1  11       18.43       18.56     11.67 o 
   5   1  11      133.02      143.62     15.49 o 
   6   1  11        0.38        4.56     13.22 o 
   7   1  11       66.52       56.61     15.76 o 
   8   1  11       60.59       64.27     16.80 o 
   9   1  11        0.35       -2.33     15.15 o 
 -13   2  11        5.29        5.35     19.42 o 
 -12   2  11      109.38      101.97     21.20 o 
 -11   2  11      170.37      148.84     21.37 o 
 -10   2  11       57.55       58.09     18.14 o 
  -9   2  11       89.86       92.44     18.45 o 
  -8   2  11      501.80      514.10     26.59 o 
  -7   2  11        7.25       10.11     14.24 o 
  -6   2  11      378.73      415.74     20.34 o 
  -5   2  11      276.40      302.43     17.91 o 
  -4   2  11       55.91       67.08     12.90 o 
  -3   2  11      286.89      306.72     17.43 o 
  -2   2  11       10.26       20.92     10.96 o 
  -1   2  11       10.94       13.72      9.52 o 
   0   2  11     1724.73     1768.37     29.84 o 
   1   2  11       58.03       49.27     13.93 o 
   2   2  11       79.74       73.10     15.15 o 
   3   2  11       13.54       20.83     13.11 o 
   4   2  11       68.52       73.78     15.64 o 
   5   2  11       71.44       52.05     14.15 o 
   6   2  11       70.10       80.59     15.38 o 
   7   2  11       13.79       16.07     15.44 o 
   8   2  11       32.78       25.76     18.84 o 
 -12   3  11      130.42      126.69     23.25 o 
 -11   3  11       47.25       23.13     19.59 o 
 -10   3  11      297.09      268.65     25.76 o 
  -9   3  11        5.74       -3.39     14.09 o 
  -8   3  11        0.69       13.31     13.48 o 
  -7   3  11        0.81        5.50     15.64 o 
  -6   3  11      130.01      160.69     19.19 o 
  -5   3  11      154.88      144.37     18.86 o 
  -4   3  11      533.47      586.54     28.70 o 
  -3   3  11       11.36       10.13     14.25 o 
  -2   3  11      105.74      102.88     16.84 o 
  -1   3  11      161.38      125.79     20.79 o 
   0   3  11      126.44      144.97     17.23 o 
   1   3  11        4.20       12.63     14.57 o 
   2   3  11      323.16      374.18     23.41 o 
   3   3  11        4.74        5.16     14.73 o 
   4   3  11       88.77       92.93     17.16 o 
   5   3  11       48.09       29.02     21.53 o 
   6   3  11       29.63       31.83     22.65 o 
   7   3  11        2.43       12.81     23.51 o 
  -9   4  11        2.21        1.34     16.45 o 
  -8   4  11      137.17      149.52     22.81 o 
  -7   4  11        0.84       -4.37     18.91 o 
  -6   4  11       53.96       61.86     19.32 o 
  -5   4  11      102.58      111.27     26.63 o 
  -4   4  11        0.05       -3.32     22.55 o 
  -3   4  11        0.22       -3.86     26.52 o 
  -2   4  11      107.66      132.09     34.34 o 
  -1   4  11       29.17       24.24     28.45 o 
   0   4  11       46.83       63.25     29.59 o 
   1   4  11        6.05        3.44     26.83 o 
   2   4  11        4.25        4.12     20.36 o 
   3   4  11        6.05       13.27     22.32 o 
   4   4  11       21.57       15.95     22.78 o 
   5   4  11        0.03       -1.49     19.38 o 
 -14   0  12      112.17      128.40     48.01 o 
 -12   0  12      254.86      278.29     29.94 o 
 -10   0  12      522.94      470.12     32.94 o 
  -8   0  12      390.59      404.01     29.67 o 
  -6   0  12      846.25      878.20     36.20 o 
  -4   0  12      234.63      258.50     22.43 o 
  -2   0  12        1.25        6.62     14.41 o 
   0   0  12      313.77      302.04     40.67 o 
   2   0  12      865.89      819.96     46.20 o 
   4   0  12       13.11       14.86     18.75 o 
   6   0  12      237.81      240.04     33.71 o 
   8   0  12        3.58        5.06     22.27 o 
 -13   1  12       81.23       99.32     23.52 o 
 -12   1  12        3.28       -0.09     18.50 o 
 -11   1  12       61.24       68.97     19.26 o 
 -10   1  12      171.27      157.00     17.71 o 
  -9   1  12       33.75       33.47     13.77 o 
  -8   1  12      914.42      922.12     27.06 o 
  -7   1  12      228.72      246.85     17.44 o 
  -6   1  12        0.62        1.98     11.65 o 
  -5   1  12       68.84       78.35     13.18 o 
  -4   1  12      547.11      572.58     21.05 o 
  -3   1  12      151.77      162.28     14.68 o 
  -2   1  12      808.63      833.01     39.17 o 
  -1   1  12      175.09      195.86     12.68 o 
   0   1  12       26.45       20.56     10.94 o 
   1   1  12        9.93       16.86     10.84 o 
   2   1  12      333.86      349.88     17.67 o 
   3   1  12      138.29      140.01     17.10 o 
   4   1  12      130.45      130.67     15.43 o 
   5   1  12        0.34       -5.77     13.06 o 
   6   1  12      116.23      110.88     16.87 o 
   7   1  12       85.53       87.13     17.43 o 
   8   1  12      179.65      194.08     20.65 o 
 -13   2  12        3.41        3.70     20.56 o 
 -12   2  12      203.26      177.64     24.18 o 
 -11   2  12      165.53      161.53     22.60 o 
 -10   2  12        5.61        4.26     16.82 o 
  -9   2  12      157.31      157.72     20.63 o 
  -8   2  12       16.56       11.17     15.51 o 
  -7   2  12      140.74      142.81     19.06 o 
  -6   2  12      221.78      226.28     17.46 o 
  -5   2  12      323.09      343.69     19.40 o 
  -4   2  12      219.09      200.30     16.40 o 
  -3   2  12      567.99      613.07     22.12 o 
  -2   2  12       38.66       54.27     11.42 o 
  -1   2  12        3.61        6.88     11.17 o 
   0   2  12        6.93        3.89     11.01 o 
   1   2  12       44.69       57.72     15.08 o 
   2   2  12      292.28      266.39     20.30 o 
   3   2  12       12.96       29.33     14.68 o 
   4   2  12        1.65        4.27     14.59 o 
   5   2  12      186.33      178.03     20.72 o 
   6   2  12       32.64       34.35     18.32 o 
   7   2  12        0.20       -6.11     15.76 o 
 -11   3  12       89.79       68.97     22.29 o 
 -10   3  12        0.93        4.57     18.82 o 
  -9   3  12       13.79        7.23     17.74 o 
  -8   3  12      182.08      136.70     21.13 o 
  -7   3  12      383.89      384.47     25.93 o 
  -6   3  12        0.48       -2.57     16.66 o 
  -5   3  12      319.45      326.99     24.04 o 
  -4   3  12        2.72        0.98     15.66 o 
  -3   3  12       96.79       79.80     17.74 o 
  -2   3  12       15.30       14.34     14.47 o 
  -1   3  12        2.50        9.42     14.93 o 
   0   3  12        1.39       -2.93     14.70 o 
   1   3  12      225.39      258.03     21.60 o 
   2   3  12       10.62       14.20     16.67 o 
   3   3  12       10.13       11.10     15.98 o 
   4   3  12       11.14       11.41     16.75 o 
   5   3  12        7.35       16.05     22.68 o 
   6   3  12        1.70        2.69     22.88 o 
  -8   4  12        9.99        4.14     20.26 o 
  -7   4  12       41.66       48.92     20.42 o 
  -6   4  12       16.80       18.46     18.97 o 
  -5   4  12        3.77       -3.06     23.24 o 
  -4   4  12        2.13       -7.13     31.57 o 
  -3   4  12      121.01      107.08     36.19 o 
  -2   4  12       21.57       10.07     31.50 o 
  -1   4  12       42.71       65.60     32.55 o 
   0   4  12       98.44       84.96     23.01 o 
   1   4  12        8.06       17.02     28.97 o 
   2   4  12        0.02       -1.89     23.17 o 
   3   4  12       28.89       38.09     24.77 o 
 -13   0  13      442.23      407.14     37.57 o 
 -11   0  13      226.06      176.31     27.67 o 
  -9   0  13       13.03        8.31     21.22 o 
  -7   0  13      452.29      459.55     31.29 o 
  -5   0  13      140.71      127.79     20.91 o 
  -3   0  13       35.03       60.12     17.64 o 
  -1   0  13      994.87     1045.74     58.38 o 
   1   0  13       78.20       70.13     24.31 o 
   3   0  13       38.90       45.34     19.87 o 
   5   0  13      110.25      127.68     24.33 o 
   7   0  13      173.83      175.96     28.48 o 
 -13   1  13        3.04        4.28     20.84 o 
 -12   1  13       11.32       14.88     19.41 o 
 -11   1  13      611.68      580.77     31.16 o 
 -10   1  13       23.37       25.94     15.92 o 
  -9   1  13       90.16       82.55     16.35 o 
  -8   1  13      181.59      202.08     18.41 o 
  -7   1  13        9.48        4.49     13.07 o 
  -6   1  13       63.08       73.30     14.72 o 
  -5   1  13      187.47      201.47     17.10 o 
  -4   1  13       47.14       53.09     13.15 o 
  -3   1  13      446.26      475.57     27.14 o 
  -2   1  13      162.63      192.93     15.58 o 
  -1   1  13       22.95       11.06     13.14 o 
   0   1  13      123.79      138.85     16.28 o 
   1   1  13      247.13      270.22     17.32 o 
   2   1  13       36.51       42.39     14.66 o 
   3   1  13      115.48      130.17     17.94 o 
   4   1  13       72.48       77.15     17.40 o 
   5   1  13        1.23        2.10     16.25 o 
   6   1  13        2.54       -2.69     15.31 o 
   7   1  13        0.77        1.22     16.65 o 
 -12   2  13       66.01       67.97     22.20 o 
 -11   2  13       30.38       21.85     19.75 o 
 -10   2  13      179.68      181.49     23.10 o 
  -9   2  13       45.67       46.14     18.45 o 
  -8   2  13       52.88       49.71     17.90 o 
  -7   2  13      150.48      135.09     19.80 o 
  -6   2  13      179.44      171.90     17.38 o 
  -5   2  13       54.69       47.59     14.64 o 
  -4   2  13      124.35      140.79     15.92 o 
  -3   2  13       17.73        7.30     12.86 o 
  -2   2  13       77.07       86.12     13.97 o 
  -1   2  13      427.02      406.81     19.97 o 
   0   2  13        1.04        4.78     12.05 o 
   1   2  13      102.66      107.35     17.49 o 
   2   2  13      285.05      291.97     22.58 o 
   3   2  13       71.98       71.37     16.97 o 
   4   2  13        0.64       -5.61     16.26 o 
   5   2  13       27.62       16.33     18.13 o 
   6   2  13        1.94        2.75     18.42 o 
 -10   3  13       22.44       18.30     20.12 o 
  -9   3  13       19.14       11.52     19.29 o 
  -8   3  13      120.09      133.87     22.36 o 
  -7   3  13        3.21       -2.82     17.45 o 
  -6   3  13      172.08      199.17     22.87 o 
  -5   3  13       10.98       13.22     17.33 o 
  -4   3  13        2.95       -0.45     16.98 o 
  -3   3  13       55.29       36.93     20.29 o 
  -2   3  13      192.01      231.06     18.74 o 
  -1   3  13       34.84       31.46     16.41 o 
   0   3  13      115.24      144.11     19.37 o 
   1   3  13       12.40        9.24     17.64 o 
   2   3  13        5.54        7.73     17.53 o 
   3   3  13        2.54       -5.74     16.18 o 
   4   3  13       17.09       33.23     23.78 o 
  -6   4  13       36.67       55.87     21.03 o 
  -5   4  13        3.56        8.77     26.36 o 
  -4   4  13       35.16       47.04     33.68 o 
  -3   4  13       18.28       14.00     31.44 o 
  -2   4  13      187.24      156.94     38.54 o 
  -1   4  13       20.58       21.50     22.07 o 
   0   4  13      211.50      191.25     26.60 o 
   1   4  13       27.62        1.98     30.31 o 
 -12   0  14        5.26        1.72     23.76 o 
 -10   0  14       45.66       30.54     22.86 o 
  -8   0  14     1169.92     1198.83     44.68 o 
  -6   0  14        0.76        6.53     18.33 o 
  -4   0  14      183.02      208.42     23.68 o 
  -2   0  14      384.08      431.21     34.33 o 
   0   0  14       72.30       70.89     28.03 o 
   2   0  14       57.86       59.26     27.87 o 
   4   0  14       85.17      104.31     33.45 o 
   6   0  14       61.84       60.57     24.83 o 
 -12   1  14      129.66      123.70     24.17 o 
 -11   1  14        0.52       -7.90     19.49 o 
 -10   1  14       38.55       38.75     16.64 o 
  -9   1  14      154.22      158.18     18.97 o 
  -8   1  14       25.74       21.10     15.31 o 
  -7   1  14        9.18       10.60     14.55 o 
  -6   1  14      510.16      514.95     23.41 o 
  -5   1  14       73.27       80.34     14.98 o 
  -4   1  14       38.30       38.73     13.68 o 
  -3   1  14       22.95       15.78     13.04 o 
  -2   1  14       39.85       54.42     13.59 o 
  -1   1  14      278.59      271.47     21.01 o 
   0   1  14      100.27      121.71     17.45 o 
   1   1  14       70.51       46.42     19.87 o 
   2   1  14       45.55       41.41     19.38 o 
   3   1  14        4.49        0.01     16.04 o 
   4   1  14       19.38        5.35     17.29 o 
   5   1  14        0.97       -9.56     17.60 o 
   6   1  14       36.87       41.01     19.69 o 
 -11   2  14       45.74       45.46     21.93 o 
 -10   2  14       75.32       57.27     21.17 o 
  -9   2  14       15.36        5.08     18.38 o 
  -8   2  14       87.86       62.58     19.47 o 
  -7   2  14       40.18       62.85     19.38 o 
  -6   2  14       17.76       12.67     14.94 o 
  -5   2  14      268.10      307.46     20.87 o 
  -4   2  14      157.25      157.96     17.45 o 
  -3   2  14       10.07        2.08     14.76 o 
  -2   2  14       13.67        6.59     14.74 o 
  -1   2  14      128.60      159.20     19.29 o 
   0   2  14       31.89       29.94     14.07 o 
   1   2  14      224.23      265.69     25.54 o 
   2   2  14       81.72       67.54     18.65 o 
   3   2  14        5.98       -2.30     16.85 o 
   4   2  14        7.02       -1.42     17.82 o 
   5   2  14        1.88        3.74     19.01 o 
  -9   3  14       88.01      102.02     23.54 o 
  -8   3  14        1.53        2.76     19.36 o 
  -7   3  14       94.34       88.03     21.47 o 
  -6   3  14        3.85        9.06     18.83 o 
  -5   3  14       20.01       26.01     19.21 o 
  -4   3  14       41.92       32.78     22.41 o 
  -3   3  14       68.31       87.90     23.38 o 
  -2   3  14       23.47       12.30     17.13 o 
  -1   3  14      155.42      137.05     21.02 o 
   0   3  14        0.85        5.66     17.89 o 
   1   3  14        8.06       -0.69     18.18 o 
   2   3  14       10.38       -2.92     17.99 o 
   3   3  14       53.26       67.57     19.58 o 
 -11   0  15      282.15      286.03     32.67 o 
  -9   0  15      222.92      189.37     29.64 o 
  -7   0  15       72.70       75.59     22.94 o 
  -5   0  15      352.55      372.79     31.03 o 
  -3   0  15      191.65      212.23     25.45 o 
  -1   0  15        9.05       14.11     27.29 o 
   1   0  15      247.23      211.62     35.42 o 
   3   0  15       20.12       30.59     30.20 o 
   5   0  15        5.01       -3.42     32.88 o 
 -11   1  15       45.87       27.28     22.30 o 
 -10   1  15        4.35        9.21     20.22 o 
  -9   1  15       33.00       35.49     17.15 o 
  -8   1  15       12.91        3.50     15.53 o 
  -7   1  15      253.29      262.61     20.79 o 
  -6   1  15       17.42       28.34     15.57 o 
  -5   1  15       46.01       44.95     15.35 o 
  -4   1  15       81.17       80.19     15.82 o 
  -3   1  15       36.66       51.12     14.82 o 
  -2   1  15        1.49       -0.37     15.18 o 
  -1   1  15       13.77       10.04     15.94 o 
   0   1  15        0.56        4.17     20.30 o 
   1   1  15      322.20      288.24     40.56 o 
   2   1  15        2.67       -5.61     20.66 o 
   3   1  15       49.16       47.59     22.60 o 
   4   1  15       41.97       59.29     23.77 o 
  -9   2  15      143.96      120.90     23.23 o 
  -8   2  15       89.38      112.00     22.68 o 
  -7   2  15        5.35       -0.12     18.74 o 
  -6   2  15       98.46      108.70     17.93 o 
  -5   2  15       32.81       33.32     16.00 o 
  -4   2  15       24.32       29.40     15.61 o 
  -3   2  15       36.89       22.11     16.63 o 
  -2   2  15        8.07       15.10     17.39 o 
  -1   2  15        0.54       -9.59     16.32 o 
   0   2  15       58.39       60.82     24.46 o 
   1   2  15        1.34       -0.72     22.52 o 
   2   2  15       14.20       16.13     18.12 o 
   3   2  15        7.28        0.97     19.03 o 
  -7   3  15        6.91       -4.70     20.50 o 
  -6   3  15       27.94       25.25     20.51 o 
  -5   3  15       11.16        7.04     25.12 o 
  -4   3  15      107.01      137.53     27.16 o 
  -3   3  15        0.07        4.97     21.90 o 
  -2   3  15       14.02       10.49     23.66 o 
  -1   3  15       19.18       22.14     23.43 o 
   0   3  15        9.48        5.02     19.35 o 
 -10   0  16        2.15        8.16     26.20 o 
  -8   0  16        0.66      -14.65     21.81 o 
  -6   0  16      140.58      133.28     26.53 o 
  -4   0  16       27.74       37.18     26.71 o 
  -2   0  16       35.03        3.17     29.20 o 
   0   0  16      184.68      146.40     33.75 o 
   2   0  16        5.20       15.27     30.65 o 
  -9   1  16       50.55       41.78     18.94 o 
  -8   1  16      101.77       97.56     18.72 o 
  -7   1  16       86.27       84.06     18.20 o 
  -6   1  16       44.94       37.27     16.61 o 
  -5   1  16       16.62       25.79     16.25 o 
  -4   1  16       32.00       46.14     15.69 o 
  -3   1  16        0.28       -0.90     16.73 o 
  -2   1  16      377.48      405.08     26.72 o 
  -1   1  16        0.75      -15.93     21.39 o 
   0   1  16        1.39        4.29     23.02 o 
   1   1  16       40.26       22.53     21.84 o 
   2   1  16       93.96      101.76     28.99 o 
  -7   2  16       21.04       20.08     20.81 o 
  -6   2  16        7.09       10.47     17.04 o 
  -5   2  16       42.78       51.05     17.89 o 
  -4   2  16      146.71      122.31     21.20 o 
  -3   2  16       53.04       83.57     20.02 o 
  -2   2  16       40.81       28.74     18.94 o 
  -1   2  16       11.97       29.72     19.06 o 
   0   2  16        0.61       -7.75     23.38 o 
   1   2  16        5.39       12.81     24.25 o 
  -7   0  17      153.97      147.74     28.01 o 
  -5   0  17       13.79       12.28     22.86 o 
  -3   0  17        8.65       25.06     33.64 o 
  -1   0  17       39.63       34.95     30.06 o 
  -7   1  17        2.43       11.30     17.59 o 
  -6   1  17       20.39       27.38     17.60 o 
  -5   1  17       86.12      103.38     19.14 o 
  -4   1  17        1.47       -3.68     18.75 o 
  -3   1  17       11.01       13.83     17.73 o 
  -2   1  17       40.32       48.40     23.84 o 
  -1   1  17        3.88        0.85     22.52 o 
                                                 
